# Supplementary material for: (4′-All­yloxy-2,2′:6′,2′′-terpyridine-κ3 N,N′,N′′)(dibenzoyl­methanido-κ2 O,O′)bis­(nitrato-κ2 O,O′)neodymium(III) acetonitrile solvate
Source: Acta Crystallogr Sect E Struct Rep Online. 2009 Dec 4;66(Pt 1):m18. doi: 10.1107/S160053680905185X (PMC2980225; doi:10.1107/S160053680905185X)
Supplement: Supplementary file 2 [file e-66-00m18-Isup2.hkl]

# 
# h,k,l, Fc-squared, Fo-squared, sigma(Fo-squared) and status flag 
# 
data_I
_shelx_title ' 1 in P2(1)/n' 
_shelx_refln_list_code          4 
_shelx_F_calc_maximum      587.40 
_exptl_crystal_F_000      1652.00 
_reflns_d_resolution_high  0.8107 
 
loop_ 
 _symmetry_equiv_pos_as_xyz 
 'x, y, z' 
 '-x+1/2, y+1/2, -z+1/2' 
 '-x, -y, -z' 
 'x-1/2, -y-1/2, z-1/2' 
 
_cell_length_a    13.3711 
_cell_length_b    16.1009 
_cell_length_c    15.9490 
_cell_angle_alpha  90.000 
_cell_angle_beta  103.040 
_cell_angle_gamma  90.000 
 
_shelx_F_squared_multiplier     1.000 
 
loop_ 
 _refln_index_h 
 _refln_index_k 
 _refln_index_l 
 _refln_F_squared_calc 
 _refln_F_squared_meas 
 _refln_F_squared_sigma 
 _refln_observed_status 
   2   0   0    45222.77    51874.30   1830.30 o 
   4   0   0    22921.13    23247.13    347.14 o 
   6   0   0    35195.36    34630.06   1826.77 o 
   8   0   0    20826.70    20125.74    413.93 o 
  10   0   0     6567.19     6551.27    181.98 o 
  12   0   0    14557.03     6787.56    290.20 o 
  16   0   0     1954.10     2164.69    253.74 o 
   1   1   0       69.58       60.05      7.37 o 
   2   1   0      239.17      172.10     16.90 o 
   3   1   0     3746.24     4093.67     58.20 o 
   4   1   0      978.75      925.74     21.26 o 
   5   1   0        2.69       -7.12     10.09 o 
   6   1   0     1591.47     1441.76     30.14 o 
   7   1   0     2287.32     2281.54     47.08 o 
   8   1   0     3793.94     3578.12     68.34 o 
   9   1   0     1620.74     1669.95     71.66 o 
  10   1   0     4989.20     4878.84    127.41 o 
  11   1   0     1743.67     1650.97     82.62 o 
  12   1   0      893.38      929.25     82.32 o 
  13   1   0      396.55      288.47     60.73 o 
  14   1   0      790.96      853.18     96.12 o 
  15   1   0      105.54        4.26     93.21 o 
  16   1   0     1148.07     1339.14    146.65 o 
   0   2   0    19162.37    22466.39    324.57 o 
   1   2   0     9901.52    10986.99    157.39 o 
   2   2   0   112086.34   121058.45   1180.95 o 
   3   2   0    15863.64    16888.54    187.15 o 
   4   2   0    44540.81    45553.41    470.32 o 
   5   2   0    15307.69    14948.84    444.18 o 
   6   2   0    15380.71    14713.26    313.77 o 
   7   2   0     4783.01     4661.64     89.68 o 
   8   2   0    13795.19    13260.67    251.28 o 
   9   2   0     3249.08     2971.99     79.49 o 
  10   2   0    15593.92    15220.57    222.69 o 
  11   2   0     6355.88     6045.81    175.62 o 
  12   2   0     5216.07     5283.26    176.74 o 
  13   2   0     1699.17     1583.02     86.85 o 
  14   2   0     4419.13     4211.05    145.27 o 
  15   2   0     1144.13     1222.73    136.33 o 
   1   3   0     9404.79     9739.33     99.74 o 
   2   3   0     2399.37     2542.39     41.55 o 
   3   3   0       30.09       10.56     10.15 o 
   4   3   0     9747.60     9963.92    134.78 o 
   5   3   0    19720.31    21590.06    220.25 o 
   6   3   0      931.08      904.99     31.74 o 
   7   3   0       23.76       -1.12     18.75 o 
   8   3   0      423.95      432.25     27.12 o 
   9   3   0      172.15      109.44     34.57 o 
  10   3   0      163.11      105.45     39.19 o 
  11   3   0     3695.52     3537.90     98.71 o 
  12   3   0     2962.77     2869.46     94.48 o 
  13   3   0     2853.36     2819.98    116.32 o 
  14   3   0      357.65      295.61     80.64 o 
  15   3   0     1385.62     1460.11    125.52 o 
   0   4   0    13307.00    14520.87    229.77 o 
   1   4   0    38970.66    42962.80    391.36 o 
   2   4   0     4228.35     4191.22     72.34 o 
   3   4   0    36140.32    38488.57    395.94 o 
   4   4   0    17686.84    18107.95    252.28 o 
   5   4   0    42377.86    44774.33    471.98 o 
   6   4   0     9494.75     9719.62    121.44 o 
   7   4   0    16192.11    16206.59    184.85 o 
   8   4   0     4639.38     4612.78     79.77 o 
   9   4   0     4971.26     4920.93    107.58 o 
  10   4   0     2673.96     2560.41     81.64 o 
  11   4   0     1571.20     1571.90     70.10 o 
  12   4   0     1596.19     1472.60     74.72 o 
  13   4   0     7076.43     6902.27    181.38 o 
  14   4   0      585.39      592.66    101.64 o 
  15   4   0     3542.24     3430.85    171.67 o 
   1   5   0      487.68      483.29     20.56 o 
   2   5   0     5897.98     6083.15     76.74 o 
   3   5   0     6196.95     6323.61    104.54 o 
   4   5   0       89.54       57.34     15.59 o 
   5   5   0      744.62      685.92     31.55 o 
   6   5   0       34.04      -17.01     20.06 o 
   7   5   0     3247.60     3359.22     74.95 o 
   8   5   0      273.94      283.07     42.23 o 
   9   5   0      186.09       89.53     48.34 o 
  10   5   0      194.17      150.06     48.51 o 
  11   5   0     2292.52     2275.50     96.44 o 
  12   5   0       44.54        2.81     58.42 o 
  13   5   0      487.54      603.19     94.66 o 
  14   5   0       86.16      113.65     87.16 o 
  15   5   0      926.47     1030.74    134.87 o 
   0   6   0     2004.64     1856.88     61.45 o 
   1   6   0    19774.17    20025.91    203.06 o 
   2   6   0     5318.88     5568.11     85.33 o 
   3   6   0    47496.64    51314.21    475.01 o 
   4   6   0     1485.81     1744.79     45.77 o 
   5   6   0    22513.51    22059.37    253.13 o 
   6   6   0       48.34       31.47     22.84 o 
   7   6   0    16848.37    16844.23    263.06 o 
   8   6   0      781.03      775.27     50.63 o 
   9   6   0    10522.79    10426.85    196.23 o 
  10   6   0      275.15      267.21     53.50 o 
  11   6   0     4038.26     4081.32    124.87 o 
  12   6   0     1239.37     1184.45    112.32 o 
  13   6   0     7909.15     7813.63    240.73 o 
  14   6   0      230.53      222.92     95.02 o 
  15   6   0     3796.96     4121.67    266.62 o 
   1   7   0      471.69      593.70     32.52 o 
   2   7   0       43.17       35.01     16.29 o 
   3   7   0      463.84      453.65     44.90 o 
   4   7   0      372.71      329.05     42.10 o 
   5   7   0      269.20      194.60     27.31 o 
   6   7   0      133.61      108.89     26.23 o 
   7   7   0       89.35       77.31     28.42 o 
   8   7   0        2.47       35.23     30.30 o 
   9   7   0      282.60      252.63     50.53 o 
  10   7   0       32.75       55.67     46.17 o 
  11   7   0      420.48      339.70     62.36 o 
  12   7   0       83.51       35.10     67.08 o 
  13   7   0      623.13      609.21    102.56 o 
  14   7   0       13.76     -101.22     85.73 o 
  15   7   0      567.55      494.31    114.98 o 
   0   8   0    20977.25    22027.04    327.71 o 
   1   8   0      679.13      464.36     29.32 o 
   2   8   0    11039.85    11049.93    134.10 o 
   3   8   0     7351.84     7857.56    106.09 o 
   4   8   0    12219.46    12258.73    147.43 o 
   5   8   0     8496.30     8493.14    128.78 o 
   6   8   0    12801.06    12422.66    200.25 o 
   7   8   0     1224.29     1233.06     50.90 o 
   8   8   0     7631.49     7563.01    130.57 o 
   9   8   0     4963.68     4780.57    124.60 o 
  10   8   0     9173.87     8867.72    187.08 o 
  11   8   0     5467.24     5639.80    185.91 o 
  12   8   0     4100.35     4202.07    173.09 o 
  13   8   0     2729.61     2609.67    141.64 o 
  14   8   0     2765.81     2734.39    155.03 o 
   1   9   0      496.36      443.40     44.67 o 
   2   9   0      204.15      198.14     24.77 o 
   3   9   0     1085.42     1178.89     41.26 o 
   4   9   0      386.40      270.84     44.25 o 
   5   9   0      426.89      398.01     58.15 o 
   6   9   0      131.65       83.81     34.23 o 
   7   9   0     3328.61     3148.84     79.41 o 
   8   9   0       17.79        7.09     35.35 o 
   9   9   0     1081.25     1062.87    125.96 o 
  10   9   0     1296.10     1264.74    106.39 o 
  11   9   0       79.63       41.84     67.65 o 
  12   9   0      213.68      351.17     83.96 o 
  13   9   0       78.67      229.40     88.63 o 
  14   9   0       75.69      155.01    102.77 o 
   0  10   0    44703.34    47200.11    766.07 o 
   1  10   0      717.37      683.40     62.08 o 
   2  10   0    23160.41    23410.65    253.34 o 
   3  10   0      387.32      347.44     33.86 o 
   4  10   0     6896.53     6828.05    105.50 o 
   5  10   0        2.47        4.76     26.44 o 
   6  10   0     9180.03     8860.39    144.20 o 
   7  10   0      524.90      487.20     72.88 o 
   8  10   0     7984.69     7919.23    142.22 o 
   9  10   0      547.21      491.44     66.25 o 
  10  10   0     8030.40     8232.80    225.07 o 
  11  10   0        1.23       35.62     72.64 o 
  12  10   0     8306.74     8728.28    369.75 o 
  13  10   0      116.40       65.44     89.62 o 
   1  11   0      410.51      312.88     37.66 o 
   2  11   0      763.82      784.69     57.17 o 
   3  11   0     3791.03     3847.35     77.93 o 
   4  11   0       76.01       23.43     27.37 o 
   5  11   0      413.49      390.57     50.69 o 
   6  11   0     3315.07     1805.62    131.48 o 
   7  11   0      760.57      865.60     67.69 o 
   8  11   0     1127.34     1129.21    113.85 o 
   9  11   0       76.29       45.46     55.08 o 
  10  11   0       71.66       -6.29     72.84 o 
  11  11   0       33.30      -32.39     75.56 o 
  12  11   0      328.65      435.50    163.88 o 
  13  11   0        0.62      -97.92     91.78 o 
   0  12   0    19179.97    18292.48    283.46 o 
   1  12   0     1499.03     1464.28     47.42 o 
   2  12   0    10316.58    10095.23    143.60 o 
   3  12   0     2224.44     2061.21     61.06 o 
   4  12   0     6820.92     6604.60    111.48 o 
   5  12   0     4434.77     4478.45     90.96 o 
   6  12   0     9022.17     8970.59    138.41 o 
   7  12   0     4024.89     4047.39    115.93 o 
   8  12   0     5277.40     5193.36    118.00 o 
   9  12   0     1675.85     1565.68     91.64 o 
  10  12   0     5687.44     5524.49    190.30 o 
  11  12   0     1175.48     1359.09    357.95 o 
  12  12   0     4471.78     5084.95    196.08 o 
   1  13   0      269.50      185.92     35.16 o 
   2  13   0       90.91       47.12     33.24 o 
   3  13   0       60.33       45.57     33.48 o 
   4  13   0      117.60      131.78     36.82 o 
   5  13   0      639.91      554.11     62.95 o 
   6  13   0       35.36       16.67     38.76 o 
   7  13   0      147.80      143.20     55.82 o 
   8  13   0      220.30      178.85     66.07 o 
   9  13   0        2.83       71.20     77.92 o 
  10  13   0      125.77      126.67     85.72 o 
  11  13   0      104.65      141.79    130.74 o 
  12  13   0      244.74      253.00    134.79 o 
   0  14   0     3430.30     3176.65    103.52 o 
   1  14   0     5664.94     5663.02    114.40 o 
   2  14   0      569.05      495.54     52.96 o 
   3  14   0    18022.71    17850.60    226.23 o 
   4  14   0     2151.68     2142.90     69.50 o 
   5  14   0     9247.79     9226.51    198.13 o 
   6  14   0      344.84      377.10     70.45 o 
   7  14   0     3782.81     3762.47    121.66 o 
   8  14   0     1921.91     1836.52     93.45 o 
   9  14   0     4199.36     4478.15    247.48 o 
  10  14   0      658.97      515.20    144.00 o 
  11  14   0     3926.91     4399.34    269.57 o 
   1  15   0     1291.45     1285.54     55.10 o 
   2  15   0      431.86      405.57     45.73 o 
   3  15   0      390.72      269.44     51.13 o 
   4  15   0      201.61      124.93     44.80 o 
   5  15   0      117.06      121.53     45.01 o 
   6  15   0       86.11       59.03     46.87 o 
   7  15   0      272.13      158.60    102.80 o 
   8  15   0       24.60       -8.71     74.63 o 
   9  15   0      317.73      205.50    128.90 o 
  10  15   0        7.50       70.34    137.37 o 
   0  16   0     1599.06     1680.30     91.92 o 
   1  16   0     7456.90     7714.78    127.59 o 
   2  16   0      687.97      683.64     85.28 o 
   3  16   0     5499.15     5520.93    107.08 o 
   4  16   0       27.50       35.72     56.93 o 
   5  16   0     3954.14     3845.20    112.27 o 
   6  16   0       14.23      -13.34     61.05 o 
   7  16   0     5321.90     5526.59    160.34 o 
   8  16   0      236.72      260.22    193.71 o 
   9  16   0     4396.97     4354.41    263.68 o 
   1  17   0       32.14       68.25     49.95 o 
   2  17   0      137.49      122.95     52.68 o 
   3  17   0      320.28      249.06     55.07 o 
   4  17   0       65.88       11.19     57.84 o 
   5  17   0      119.76       82.41     62.09 o 
   6  17   0      136.57      159.27     72.28 o 
   7  17   0      154.90       75.27     95.22 o 
   8  17   0      337.72      468.23    106.89 o 
   0  18   0     4946.61     4933.96    348.01 o 
   1  18   0     3945.93     4123.10    126.50 o 
   2  18   0     3598.62     3736.50    120.91 o 
   3  18   0     3699.02     3808.71    122.73 o 
   4  18   0     3427.98     3522.76    106.51 o 
   5  18   0     2382.89     2252.43     90.40 o 
   6  18   0     2067.17     2015.02    136.71 o 
   1  19   0      148.83       28.63     70.02 o 
   2  19   0        6.01      -33.52     70.61 o 
   3  19   0       90.45       32.03     72.66 o 
   4  19   0       35.51      -21.82     74.49 o 
 -15   0   1       10.05       37.98     99.33 o 
 -13   0   1      163.70       99.24     78.72 o 
 -11   0   1     1654.73     1712.08    105.78 o 
  -9   0   1      744.40      793.39     74.83 o 
  -7   0   1     1279.21     1200.00     76.42 o 
  -5   0   1     5937.08     6135.93    164.98 o 
  -3   0   1       58.24       12.78     16.26 o 
  -1   0   1    15443.03    16207.39    199.48 o 
   1   0   1     5259.31     5626.65     91.61 o 
   3   0   1       18.74       -6.30     11.50 o 
   5   0   1      371.26      513.07     29.61 o 
   7   0   1     6888.17     6692.39    123.74 o 
   9   0   1     8658.38     8423.82    202.06 o 
  11   0   1       30.22       -4.92     60.14 o 
  13   0   1     1856.71     1671.99    118.58 o 
  15   0   1     1386.76     1532.74    211.76 o 
 -16   1   1      624.71      692.02    126.82 o 
 -15   1   1     5127.35     5125.07    165.35 o 
 -14   1   1      425.05      383.50     65.92 o 
 -13   1   1     7390.74     7490.90    159.89 o 
 -12   1   1     1295.76     1331.10     97.38 o 
 -11   1   1    11580.54    11816.97    263.43 o 
 -10   1   1      338.34      240.88     41.75 o 
  -9   1   1    27545.77    28139.78    392.71 o 
  -8   1   1     1869.98     1912.84     61.07 o 
  -7   1   1    40345.66    41792.96    464.20 o 
  -6   1   1     5182.57     5288.44     90.73 o 
  -5   1   1    16587.91    17286.85    178.45 o 
  -4   1   1     2844.71     2888.86     42.69 o 
  -3   1   1    18027.54    18798.55    165.66 o 
  -2   1   1    16017.49    17130.97    157.56 o 
  -1   1   1    79734.30    86119.55    981.11 o 
   0   1   1    17950.07    19413.55    370.02 o 
   1   1   1    56326.51    64746.82    761.98 o 
   2   1   1     7195.99     7576.41    103.92 o 
   3   1   1    70704.40    74393.23    744.51 o 
   4   1   1     1375.86     1373.90     28.04 o 
   5   1   1    40412.36    41929.56    415.29 o 
   6   1   1     4337.24     4614.04     64.66 o 
   7   1   1    20546.55    20785.97    212.89 o 
   8   1   1     1337.79     1275.31     36.22 o 
   9   1   1     9109.39     9066.57    174.86 o 
  10   1   1      637.50      390.53    118.69 o 
  11   1   1     6451.69     6763.92    160.04 o 
  12   1   1       50.58       12.00     46.72 o 
  13   1   1     4160.86     4432.23    142.82 o 
  14   1   1      249.22      284.46     94.28 o 
  15   1   1     3316.18     3460.54    174.34 o 
 -16   2   1      535.45      568.82    121.10 o 
 -15   2   1       69.80      -11.46     77.58 o 
 -14   2   1      146.74       86.72     61.56 o 
 -13   2   1      262.64      277.76     59.26 o 
 -12   2   1       33.13       -9.63     45.76 o 
 -11   2   1      326.02      231.42     61.82 o 
 -10   2   1     1136.47     1030.28     56.10 o 
  -9   2   1     2281.10     2313.38     71.46 o 
  -8   2   1      279.49      148.83     35.52 o 
  -7   2   1      330.80      426.68     33.46 o 
  -6   2   1        0.34        8.51     15.13 o 
  -5   2   1      124.79       91.94     14.63 o 
  -4   2   1        3.90        3.78      8.96 o 
  -3   2   1     6479.77     6756.33     73.92 o 
  -2   2   1     2923.42     3282.36     37.92 o 
  -1   2   1     1605.46     1612.58     34.44 o 
   0   2   1      366.76      297.38     10.12 o 
   1   2   1      831.54      823.86     21.77 o 
   2   2   1    11018.07    11589.77    130.51 o 
   3   2   1       78.09       88.10     20.52 o 
   4   2   1     9636.53    10024.05    112.41 o 
   5   2   1     3163.77     3491.16     56.23 o 
   6   2   1     2285.93     2137.49     54.13 o 
   7   2   1     5352.80     5295.92     80.29 o 
   8   2   1     1059.63     1017.34     35.02 o 
   9   2   1      727.54      557.83     47.61 o 
  10   2   1      498.51      326.20     52.36 o 
  11   2   1     9860.91     9779.84    289.42 o 
  12   2   1      490.36      364.87     93.98 o 
  13   2   1       15.17       78.79     61.02 o 
  14   2   1      804.12      957.23    122.61 o 
  15   2   1      650.73      459.03    110.63 o 
 -16   3   1     1348.59     1396.16    125.61 o 
 -15   3   1     1289.70     1348.02    116.17 o 
 -14   3   1     4753.34     4809.92    153.53 o 
 -13   3   1     3185.69     2986.06    116.79 o 
 -12   3   1    12782.80    12343.56    242.66 o 
 -11   3   1      582.04      445.14     53.67 o 
 -10   3   1     5398.59     5141.80    112.59 o 
  -9   3   1    10511.04    10293.73    164.56 o 
  -8   3   1    10317.14    10364.54    131.81 o 
  -7   3   1     2951.45     2587.55     52.11 o 
  -6   3   1    29056.07    30593.28    309.97 o 
  -5   3   1    10637.61    10978.32    125.82 o 
  -4   3   1     9368.17     9310.68     95.03 o 
  -3   3   1    32425.49    34824.73    294.72 o 
  -2   3   1     3736.30     3836.04     80.01 o 
  -1   3   1       55.17       66.53      9.17 o 
   0   3   1    33984.44    36744.49    334.23 o 
   1   3   1    32464.35    35126.73    320.27 o 
   2   3   1    22619.16    25033.97    264.96 o 
   3   3   1    12789.95    13601.08    157.66 o 
   4   3   1    27528.44    28346.03    306.04 o 
   5   3   1     9514.84     9461.12    215.87 o 
   6   3   1     3771.53     3485.36     61.21 o 
   7   3   1    10668.27    10336.87    114.05 o 
   8   3   1     5431.84     5150.09     72.87 o 
   9   3   1     7581.43     7237.89    170.79 o 
  10   3   1     4972.11     4597.83    106.79 o 
  11   3   1     2807.31     2671.21     88.00 o 
  12   3   1     3740.34     3535.17    122.00 o 
  13   3   1     2809.72     2746.28    116.09 o 
  14   3   1     1484.57     1582.47    129.40 o 
  15   3   1     2298.02     2255.53    149.88 o 
 -15   4   1       50.30       57.15     80.16 o 
 -14   4   1     1381.75     1575.00    116.94 o 
 -13   4   1      120.93       90.95     56.54 o 
 -12   4   1     1974.82     2043.95     96.61 o 
 -11   4   1      714.70      538.28    105.95 o 
 -10   4   1       11.89        5.94     36.79 o 
  -9   4   1        8.70       11.65     35.66 o 
  -8   4   1      581.37      574.31     65.06 o 
  -7   4   1        1.09        6.12     20.59 o 
  -6   4   1     5468.93     6404.83     95.61 o 
  -5   4   1       15.94        2.32     13.44 o 
  -4   4   1     1111.30     1078.12     28.58 o 
  -3   4   1     3653.51     3553.98     51.53 o 
  -2   4   1     1144.26     1237.27     34.81 o 
  -1   4   1    16715.27    18332.87    179.26 o 
   0   4   1      554.83      575.84     20.09 o 
   1   4   1    10043.60    10417.22    132.04 o 
   2   4   1    23500.82    25256.37    244.32 o 
   3   4   1       42.86       29.77     14.54 o 
   4   4   1    41737.86    45591.66    475.99 o 
   5   4   1     3145.89     3385.27     64.16 o 
   6   4   1    12759.09    12996.13    168.29 o 
   7   4   1      714.91      712.02     38.73 o 
   8   4   1     4792.40     4858.08    147.03 o 
   9   4   1       56.75       -3.83     38.85 o 
  10   4   1     1245.10     1133.76     72.71 o 
  11   4   1      315.54      166.82     65.71 o 
  12   4   1     2933.74     2630.13    185.60 o 
  13   4   1       19.16       -1.14     72.27 o 
  14   4   1     2889.35     2965.14    193.52 o 
  15   4   1      182.15      142.78     99.52 o 
 -15   5   1        0.95     -132.56     88.37 o 
 -14   5   1     6137.85     6091.15    215.76 o 
 -13   5   1      445.61      236.18    103.52 o 
 -12   5   1     7577.27     7863.43    188.31 o 
 -11   5   1      342.35      117.90     70.89 o 
 -10   5   1    17710.86    17670.56    295.30 o 
  -9   5   1     1091.62     1118.18     66.21 o 
  -8   5   1    12782.38    12844.71    203.92 o 
  -7   5   1      427.10      407.89     49.26 o 
  -6   5   1     7064.36     6464.32    128.75 o 
  -5   5   1     3013.16     3302.67     56.11 o 
  -4   5   1    58137.87    61310.39    558.90 o 
  -3   5   1     6570.33     6730.52     95.07 o 
  -2   5   1    41930.47    43061.18    397.63 o 
  -1   5   1      235.90      251.49     26.29 o 
   0   5   1    22721.11    23166.47    225.96 o 
   1   5   1      474.24      469.04     23.29 o 
   2   5   1    16229.89    16705.52    170.79 o 
   3   5   1        8.36       30.13     15.15 o 
   4   5   1    17511.58    17515.08    205.78 o 
   5   5   1     1268.70     1256.01     41.19 o 
   6   5   1    12556.24    12023.04    161.13 o 
   7   5   1     1960.65     1943.92     66.61 o 
   8   5   1    15651.14    15851.15    292.73 o 
   9   5   1     1310.90     1205.04     75.68 o 
  10   5   1     7291.73     6989.60    157.62 o 
  11   5   1       89.75        8.38     61.22 o 
  12   5   1     7587.94     7257.06    250.61 o 
  13   5   1      172.94      217.19     84.89 o 
  14   5   1     1978.46     2013.13    149.80 o 
  15   5   1        3.65       69.62     99.82 o 
 -15   6   1        8.13       -7.07     92.75 o 
 -14   6   1      163.80      280.57     91.02 o 
 -13   6   1        6.56       75.50    111.21 o 
 -12   6   1      369.01      332.66     81.18 o 
 -11   6   1       24.55       59.93     47.54 o 
 -10   6   1       96.38       28.75     44.45 o 
  -9   6   1       28.43      -23.51     37.59 o 
  -8   6   1      366.33      376.65     64.39 o 
  -7   6   1      918.76      977.85     42.43 o 
  -6   6   1     5920.54     6488.94     91.67 o 
  -5   6   1      556.40      643.82     35.67 o 
  -4   6   1      539.13      497.20     40.62 o 
  -3   6   1     3481.30     3448.54     98.33 o 
  -2   6   1       23.85       23.47     14.47 o 
  -1   6   1     1081.86     1003.75     29.98 o 
   0   6   1      253.88      273.70     27.33 o 
   1   6   1     8376.82     8479.94    102.00 o 
   2   6   1     9896.46    10783.97    154.10 o 
   3   6   1      350.32      385.77     37.36 o 
   4   6   1     7000.24     7076.98    105.62 o 
   5   6   1     2534.89     2613.33     59.72 o 
   6   6   1     6395.74     6444.65    120.76 o 
   7   6   1      309.20      229.15     48.69 o 
   8   6   1     1705.19     1637.79     58.80 o 
   9   6   1     1093.20     1228.28     71.50 o 
  10   6   1     1510.43     1454.54     81.95 o 
  11   6   1       59.48       16.27    133.87 o 
  12   6   1     1784.31     1906.91    118.69 o 
  13   6   1      117.64      149.83     83.36 o 
  14   6   1     2226.62     2273.46    141.42 o 
  15   6   1       50.65      159.57    108.27 o 
 -15   7   1     1662.19     1803.28    160.36 o 
 -14   7   1     4348.24     4741.14    190.08 o 
 -13   7   1     1601.01     1594.24    123.88 o 
 -12   7   1     5221.21     5328.85    149.95 o 
 -11   7   1     6615.44     6295.55    318.04 o 
 -10   7   1    11963.40    11586.55    266.77 o 
  -9   7   1     5748.79     6064.23    172.11 o 
  -8   7   1     7061.80     6900.22    135.49 o 
  -7   7   1    10813.35    10786.97    156.43 o 
  -6   7   1    11050.45    11270.56    143.14 o 
  -5   7   1    14336.01    15431.08    174.03 o 
  -4   7   1    16870.44    17137.94    209.70 o 
  -3   7   1    12426.05    12866.56    148.82 o 
  -2   7   1    17906.05    17272.26    184.21 o 
  -1   7   1    18567.09    19986.14    207.75 o 
   0   7   1     2615.83     2331.97     47.79 o 
   1   7   1    26499.99    29233.00    287.88 o 
   2   7   1     9606.65     9422.26    129.21 o 
   3   7   1    11166.75    11848.37    170.59 o 
   4   7   1    15642.33    16254.09    201.65 o 
   5   7   1     1816.10     1745.76     51.76 o 
   6   7   1     9863.50     9978.73    199.33 o 
   7   7   1     4383.14     4540.39     90.45 o 
   8   7   1     9571.15     9633.58    149.91 o 
   9   7   1     1872.77     1993.37     96.86 o 
  10   7   1    12028.03    11561.64    385.40 o 
  11   7   1     1439.35     1354.13    142.15 o 
  12   7   1     4151.04     4120.19    234.59 o 
  13   7   1     1434.64     1891.43    207.34 o 
  14   7   1     3359.79     3086.09    224.65 o 
 -14   8   1       39.08       10.29     90.82 o 
 -13   8   1       74.31       13.62     81.51 o 
 -12   8   1       51.16      -19.90     58.93 o 
 -11   8   1       88.70      122.85     55.18 o 
 -10   8   1      454.91      301.98    131.51 o 
  -9   8   1      168.24      144.97     47.95 o 
  -8   8   1        6.72      -11.46     31.60 o 
  -7   8   1        3.46      -19.98     25.54 o 
  -6   8   1      728.65      620.72     72.72 o 
  -5   8   1     2594.01     2700.69     58.63 o 
  -4   8   1       45.61       69.74     21.83 o 
  -3   8   1      130.73       98.31     21.11 o 
  -2   8   1      366.87      349.11     40.47 o 
  -1   8   1     3478.72     3823.03     66.41 o 
   0   8   1      842.03      983.18     34.64 o 
   1   8   1      118.24      175.50     22.08 o 
   2   8   1     9392.53     9849.03    123.26 o 
   3   8   1     3561.70     3574.51     73.14 o 
   4   8   1     1430.04     1435.21     43.39 o 
   5   8   1     6853.43     6953.49    114.09 o 
   6   8   1      462.16      416.59     50.34 o 
   7   8   1      628.97      733.68     78.70 o 
   8   8   1     1788.56     1704.80     61.88 o 
   9   8   1     2467.74     2558.15     92.94 o 
  10   8   1      181.22      294.09     70.05 o 
  11   8   1     1654.25     1501.91    104.12 o 
  12   8   1     1342.83     1500.40    131.66 o 
  13   8   1       49.99       24.71     82.41 o 
  14   8   1     1154.15     1565.11    327.94 o 
 -14   9   1       65.21      115.89     93.24 o 
 -13   9   1     6309.83     6319.47    215.22 o 
 -12   9   1     1678.92     1664.35    114.50 o 
 -11   9   1     7744.11     7817.52    181.43 o 
 -10   9   1      809.23     1025.51     98.28 o 
  -9   9   1    12425.44    12242.29    273.66 o 
  -8   9   1      455.52      383.95     47.84 o 
  -7   9   1     9744.42     9793.99    135.72 o 
  -6   9   1     3657.65     3391.02     69.97 o 
  -5   9   1    25673.29    25777.94    307.37 o 
  -4   9   1     1168.15     1168.68     41.67 o 
  -3   9   1    27235.36    27318.83    371.89 o 
  -2   9   1      133.36       64.16     21.25 o 
  -1   9   1    24612.19    25815.90    268.56 o 
   0   9   1     3349.22     3394.14     59.74 o 
   1   9   1    12975.25    12619.59    168.27 o 
   2   9   1     3387.39     3193.25     63.76 o 
   3   9   1    20082.69    20367.46    248.97 o 
   4   9   1      639.49      531.42     65.00 o 
   5   9   1    12757.10    12627.89    177.71 o 
   6   9   1      297.16      223.40     35.40 o 
   7   9   1     5115.12     5100.18    103.57 o 
   8   9   1      824.20      918.78     72.58 o 
   9   9   1     6551.13     6505.21    247.24 o 
  10   9   1      888.32     1024.14    100.81 o 
  11   9   1     2862.15     2797.36    135.64 o 
  12   9   1     1551.80     1685.81    122.29 o 
  13   9   1     4177.70     4083.32    176.65 o 
  14   9   1      563.91      462.53    114.64 o 
 -14  10   1        5.24      119.79    118.95 o 
 -13  10   1       11.92        6.80     83.58 o 
 -12  10   1      230.74      288.94     89.16 o 
 -11  10   1        6.50       57.54     63.42 o 
 -10  10   1      703.79     1077.94    101.14 o 
  -9  10   1     1109.64     1169.36    139.21 o 
  -8  10   1      174.55      174.68     44.00 o 
  -7  10   1      157.07      127.73     32.91 o 
  -6  10   1     1361.70     1181.98     47.75 o 
  -5  10   1     1838.06     1798.67     53.41 o 
  -4  10   1      175.91      155.51     27.94 o 
  -3  10   1      302.85      227.49     29.17 o 
  -2  10   1      802.38      733.35     40.79 o 
  -1  10   1      197.28      225.35     36.63 o 
   0  10   1     2969.62     3178.19     78.31 o 
   1  10   1     7084.38     7350.28     99.78 o 
   2  10   1      133.65       62.42     36.18 o 
   3  10   1     1105.30      969.15     40.10 o 
   4  10   1     1062.88     1051.76     48.04 o 
   5  10   1      529.64      524.07     61.45 o 
   6  10   1       60.45       79.20     34.84 o 
   7  10   1     7478.17     7312.09    132.43 o 
   8  10   1       95.41       36.14     40.10 o 
   9  10   1     3186.80     3111.00    145.28 o 
  10  10   1      190.14      160.41     67.37 o 
  11  10   1     1512.33     1502.67    108.97 o 
  12  10   1      107.42       59.94    127.06 o 
  13  10   1      702.01      763.21    156.70 o 
 -13  11   1     3618.91     4016.34    257.05 o 
 -12  11   1      547.99      584.71    102.66 o 
 -11  11   1     6467.18     6894.25    215.19 o 
 -10  11   1      194.43       98.14     68.62 o 
  -9  11   1    20416.86    19519.67    393.12 o 
  -8  11   1      417.59      406.18     51.48 o 
  -7  11   1    17644.22    17433.10    241.97 o 
  -6  11   1     3718.01     3642.91     89.23 o 
  -5  11   1     4906.70     4782.77     90.37 o 
  -4  11   1      842.64      818.67     64.34 o 
  -3  11   1    16762.27    16830.02    210.00 o 
  -2  11   1     2615.06     2649.97     64.08 o 
  -1  11   1    15620.36    15435.84    187.59 o 
   0  11   1      727.24      817.62     39.20 o 
   1  11   1    11965.44    11623.39    140.35 o 
   2  11   1      168.43      194.53     30.50 o 
   3  11   1    13443.44    13350.14    169.74 o 
   4  11   1       93.22      108.44     29.30 o 
   5  11   1    17541.10    17083.66    342.53 o 
   6  11   1     6420.01     6414.42    122.77 o 
   7  11   1    11171.33    10977.07    176.18 o 
   8  11   1       50.55       55.26     50.87 o 
   9  11   1     7823.53     8048.88    174.58 o 
  10  11   1      266.01      214.69     77.68 o 
  11  11   1     4566.33     4571.10    177.45 o 
  12  11   1       55.34       -8.31     88.02 o 
  13  11   1     3703.70     3977.96    181.86 o 
 -12  12   1        1.43      -31.30    123.01 o 
 -11  12   1       21.00        9.21    102.74 o 
 -10  12   1      183.85      126.15     64.08 o 
  -9  12   1       26.39       46.02     63.19 o 
  -8  12   1        2.25      -14.94     44.50 o 
  -7  12   1      715.24      736.62     53.49 o 
  -6  12   1       25.79       41.13     39.85 o 
  -5  12   1      649.44      731.65     99.13 o 
  -4  12   1       16.22        6.18     30.23 o 
  -3  12   1      112.36       51.54     29.61 o 
  -2  12   1      659.84      680.35     64.13 o 
  -1  12   1     1178.48     1136.16     43.08 o 
   0  12   1       51.13       24.59     27.05 o 
   1  12   1     1568.76     1520.67     51.31 o 
   2  12   1      206.46      100.08     36.92 o 
   3  12   1      185.22      155.77     39.33 o 
   4  12   1      251.12      206.40     41.97 o 
   5  12   1      242.44      211.27     60.26 o 
   6  12   1     3243.46     3232.81     88.83 o 
   7  12   1      222.09      186.79     45.97 o 
   8  12   1      402.86      384.56     63.95 o 
   9  12   1      825.66      857.84    110.90 o 
  10  12   1       37.12       84.27     78.21 o 
  11  12   1     1072.26     1213.24    126.72 o 
  12  12   1      752.85      925.62    202.55 o 
 -12  13   1     2465.05     2254.18    205.50 o 
 -11  13   1     2085.35     1965.82    178.98 o 
 -10  13   1     3301.14     3458.05    223.91 o 
  -9  13   1     4273.34     4078.06    518.52 o 
  -8  13   1     5435.28     5464.51    125.54 o 
  -7  13   1     4078.48     3904.62    102.20 o 
  -6  13   1     4928.69     4952.33    101.29 o 
  -5  13   1    15697.95    15636.24    213.98 o 
  -4  13   1    12178.25    12564.97    173.21 o 
  -3  13   1     4793.34     4589.34     93.48 o 
  -2  13   1     6165.42     6101.87    108.96 o 
  -1  13   1     5059.82     4962.58     89.16 o 
   0  13   1     5481.57     5552.79     94.37 o 
   1  13   1     3476.03     3395.73     73.30 o 
   2  13   1    12580.40    12669.67    158.84 o 
   3  13   1    11136.67    10683.00    154.66 o 
   4  13   1    16560.95    16467.95    210.34 o 
   5  13   1     2236.92     2211.65     87.81 o 
   6  13   1     1391.27     1375.56     66.05 o 
   7  13   1     8781.40     9047.82    164.31 o 
   8  13   1     5138.69     5172.22    143.24 o 
   9  13   1     3492.33     3554.19    151.79 o 
  10  13   1     2680.16     2739.95    181.00 o 
  11  13   1      348.63      523.18    106.52 o 
 -11  14   1       15.51      100.17    116.37 o 
 -10  14   1       55.47        9.94    112.32 o 
  -9  14   1        1.76      -89.49     75.99 o 
  -8  14   1       93.64      160.14     63.07 o 
  -7  14   1       38.58       35.96     49.94 o 
  -6  14   1     1282.54     1228.93    136.66 o 
  -5  14   1      114.99       53.39     40.44 o 
  -4  14   1      170.52      133.95     40.54 o 
  -3  14   1       39.39      -13.41     36.68 o 
  -2  14   1      339.70      283.52     61.92 o 
  -1  14   1      334.25      352.99     39.11 o 
   0  14   1        8.80       56.16     37.69 o 
   1  14   1       11.43      -15.13     31.87 o 
   2  14   1     2973.07     2823.63     71.01 o 
   3  14   1      190.15      185.55     45.37 o 
   4  14   1     3616.47     3556.05     87.16 o 
   5  14   1     2362.84     2360.61    102.25 o 
   6  14   1      690.08      694.99     83.65 o 
   7  14   1      346.62      397.90     77.64 o 
   8  14   1     1503.15     1648.81    134.13 o 
   9  14   1        2.52      -29.28     77.96 o 
  10  14   1     1024.45     1194.59    187.63 o 
  11  14   1        6.71      113.74    100.36 o 
 -10  15   1     4524.33     4565.06    265.15 o 
  -9  15   1      315.48      215.44    117.47 o 
  -8  15   1     3066.07     3257.96    122.27 o 
  -7  15   1      232.01      217.98     58.60 o 
  -6  15   1     4414.33     4269.60    115.39 o 
  -5  15   1      578.56      496.67    123.45 o 
  -4  15   1     6340.79     6193.93    136.66 o 
  -3  15   1      309.70      296.87     45.88 o 
  -2  15   1     8458.35     8546.55    131.14 o 
  -1  15   1        9.24      -12.56     36.32 o 
   0  15   1     8989.64     9031.38    134.76 o 
   1  15   1      326.91      276.47     41.48 o 
   2  15   1    12264.97    12371.26    165.85 o 
   3  15   1      339.22      260.84     42.66 o 
   4  15   1     8044.62     7938.11    138.68 o 
   5  15   1      429.90      387.09     76.08 o 
   6  15   1     6176.88     6163.85    158.36 o 
   7  15   1       27.90       26.97     59.86 o 
   8  15   1     4500.35     4659.41    275.75 o 
   9  15   1      243.68      304.19    136.63 o 
  10  15   1     6770.47     6909.46    327.39 o 
  -9  16   1        6.01      -45.30    125.22 o 
  -8  16   1       26.69      -20.78     73.95 o 
  -7  16   1        9.51      -19.49     59.05 o 
  -6  16   1        4.92       39.15     54.59 o 
  -5  16   1        0.02       30.44     53.85 o 
  -4  16   1       32.50       49.87     52.08 o 
  -3  16   1       94.52       31.00     46.54 o 
  -2  16   1      545.18      521.35     85.02 o 
  -1  16   1       11.73        6.84     43.70 o 
   0  16   1      439.22      583.70     79.85 o 
   1  16   1       58.09       88.19     42.44 o 
   2  16   1      228.67      224.73     47.24 o 
   3  16   1      358.75      306.67     47.50 o 
   4  16   1      419.64      299.99     62.66 o 
   5  16   1       12.17       39.82     53.18 o 
   6  16   1      670.41      828.24     90.13 o 
   7  16   1       33.44     -102.72     81.37 o 
   8  16   1     2070.18     2233.59    134.54 o 
   9  16   1       87.10      367.17    137.74 o 
  -8  17   1     3643.09     3811.55    239.01 o 
  -7  17   1     1005.00     1161.87    198.25 o 
  -6  17   1     3254.08     3266.74    112.12 o 
  -5  17   1      370.61      377.72     81.98 o 
  -4  17   1     4872.49     5025.75    118.88 o 
  -3  17   1     2109.52     2011.17     79.94 o 
  -2  17   1     4098.54     4168.96    107.72 o 
  -1  17   1     2434.12     2385.20     83.42 o 
   0  17   1     8778.66     8892.07    158.87 o 
   1  17   1     1842.29     1978.14     77.01 o 
   2  17   1     6699.94     6831.75    138.34 o 
   3  17   1     2050.30     2010.99     80.32 o 
   4  17   1     4929.36     4942.88    118.07 o 
   5  17   1     1546.03     1667.88    111.78 o 
   6  17   1     3538.40     3480.52    327.21 o 
   7  17   1      990.02     1368.37    135.05 o 
   8  17   1     4644.19     5107.00    201.27 o 
  -6  18   1        4.90      -37.72     69.43 o 
  -5  18   1       45.34       12.71     63.99 o 
  -4  18   1        7.84        4.87     56.99 o 
  -3  18   1       33.56      -15.75     55.17 o 
  -2  18   1       95.89      142.15     57.88 o 
  -1  18   1        1.26      -10.32     54.36 o 
   0  18   1      268.18      408.76     79.10 o 
   1  18   1      175.01      122.00     62.89 o 
   2  18   1      337.15      298.90     75.87 o 
   3  18   1      139.21       61.29     65.70 o 
   4  18   1      284.21      204.98     80.15 o 
   5  18   1      470.41      423.50    110.42 o 
   6  18   1      342.05      577.15    116.76 o 
  -4  19   1     1266.27     1422.17    168.27 o 
  -3  19   1     5514.01     5343.83    148.22 o 
  -2  19   1     1974.70     1717.50    109.60 o 
  -1  19   1     4514.65     4677.13    141.18 o 
   0  19   1     1445.54     1425.07    103.92 o 
   1  19   1     7111.03     7408.06    180.98 o 
   2  19   1      950.57      887.07     89.18 o 
   3  19   1     5141.13     5165.15    160.69 o 
   4  19   1     1306.60     1145.33    116.49 o 
 -16   0   2     2988.32     3033.92    178.84 o 
 -14   0   2     6738.55     6872.32    224.13 o 
 -12   0   2    13537.94    13711.68    312.30 o 
 -10   0   2    17853.52    17313.41    343.96 o 
  -8   0   2    29716.36    30946.20    516.36 o 
  -6   0   2    33079.82    35459.59    708.18 o 
  -4   0   2    12903.50    13362.54    227.15 o 
  -2   0   2    49077.28    54872.94    980.15 o 
   0   0   2    99206.43   110946.20   1284.06 o 
   2   0   2    80922.70    86954.92   1207.37 o 
   4   0   2    44399.29    45503.60    540.06 o 
   6   0   2    17226.02    16675.81    228.83 o 
   8   0   2    11721.48    11830.31    245.81 o 
  10   0   2      169.72       31.27     54.03 o 
  12   0   2     4527.06     4551.06    243.06 o 
  14   0   2     2644.08     2218.08    188.92 o 
 -16   1   2       28.87      -29.26     84.76 o 
 -15   1   2       89.81       89.70     67.89 o 
 -14   1   2      101.28       36.17     60.90 o 
 -13   1   2      155.53      180.66     56.44 o 
 -12   1   2      144.10      130.15     50.09 o 
 -11   1   2     3348.98     3197.68     93.25 o 
 -10   1   2      517.74      408.82     45.24 o 
  -9   1   2      117.75       64.35     31.19 o 
  -8   1   2     6250.87     6324.83    112.65 o 
  -7   1   2      131.55       80.66     25.41 o 
  -6   1   2      894.97      854.63     36.37 o 
  -5   1   2        1.82      -10.85     16.33 o 
  -4   1   2     2820.65     2782.44     48.64 o 
  -3   1   2      161.06      131.48     12.11 o 
  -2   1   2      297.19      379.59     12.72 o 
  -1   1   2        8.98       -9.40      6.27 o 
   0   1   2    11474.69    12415.27    132.93 o 
   1   1   2     1737.74     1766.94     35.13 o 
   2   1   2     7961.48     8564.20    100.88 o 
   3   1   2     3120.42     3234.88     59.22 o 
   4   1   2     2111.89     2088.53     34.49 o 
   5   1   2     6654.04     7237.74     81.46 o 
   6   1   2       75.18      116.77     27.69 o 
   7   1   2      711.98      674.45     47.13 o 
   8   1   2     3951.46     3856.20     61.73 o 
   9   1   2       62.49      -17.41     32.20 o 
  10   1   2     1672.39     1507.13     65.14 o 
  11   1   2      336.71      241.19     51.11 o 
  12   1   2     2864.30     2828.63    108.48 o 
  13   1   2      347.31      312.55     93.32 o 
  14   1   2     1733.54     1919.08    136.29 o 
  15   1   2      151.43       21.13    100.29 o 
 -16   2   2     3412.69     3960.08    163.29 o 
 -15   2   2     2444.48     2232.58    103.26 o 
 -14   2   2     6891.28     6852.56    159.22 o 
 -13   2   2     7922.08     8130.17    166.02 o 
 -12   2   2     7684.81     7627.05    154.26 o 
 -11   2   2      340.80      256.18     59.80 o 
 -10   2   2    14748.17    14244.98    212.79 o 
  -9   2   2     4278.44     4305.03    109.81 o 
  -8   2   2     9225.61     9044.74    170.86 o 
  -7   2   2    32380.86    33988.25    388.01 o 
  -6   2   2     2424.54     2217.09     56.27 o 
  -5   2   2    12628.50    12519.55    136.57 o 
  -4   2   2     2952.66     2740.06     47.15 o 
  -3   2   2     1411.16     1524.71     28.78 o 
  -2   2   2    34778.64    36322.38    431.24 o 
  -1   2   2     7907.39     8257.57    130.34 o 
   0   2   2    15553.23    17492.74    187.17 o 
   1   2   2       95.70      100.56      9.77 o 
   2   2   2    25326.94    26315.09    451.30 o 
   3   2   2    11275.92    11685.49    137.85 o 
   4   2   2    14701.91    15389.38    179.37 o 
   5   2   2    29052.27    31544.54    301.96 o 
   6   2   2    10460.41     9982.01    108.74 o 
   7   2   2     6503.91     6283.45     80.44 o 
   8   2   2     7616.72     7417.74     93.63 o 
   9   2   2     2143.75     1966.68     66.65 o 
  10   2   2     6321.86     6367.92    128.47 o 
  11   2   2     9345.16     9446.56    200.01 o 
  12   2   2     6249.95     6133.68    166.19 o 
  13   2   2      295.28      195.11     84.75 o 
  14   2   2     2806.73     2808.85    154.94 o 
  15   2   2       66.24      -76.64     92.22 o 
 -16   3   2        0.97      -33.84    117.53 o 
 -15   3   2       11.59      -39.52     68.47 o 
 -14   3   2       50.06       23.79     60.86 o 
 -13   3   2      337.97      291.86     61.76 o 
 -12   3   2      407.75      393.33     54.09 o 
 -11   3   2      139.50       53.60     41.39 o 
 -10   3   2      361.50      240.58     44.29 o 
  -9   3   2     1072.29      960.10     55.80 o 
  -8   3   2       52.69       34.95     21.68 o 
  -7   3   2     5743.98     6014.17     87.37 o 
  -6   3   2       18.38       12.11     13.90 o 
  -5   3   2     3094.68     3343.42     47.31 o 
  -4   3   2      479.61      511.63     18.52 o 
  -3   3   2    10226.17    10778.40    104.54 o 
  -2   3   2     1011.30     1168.81     24.75 o 
  -1   3   2    11039.22    11707.64    132.90 o 
   0   3   2     9838.39    10464.04    121.30 o 
   1   3   2     2256.40     2390.44     39.91 o 
   2   3   2     2688.33     2739.01     52.78 o 
   3   3   2     6780.86     6870.14     95.25 o 
   4   3   2     2013.94     2107.56     45.82 o 
   5   3   2    14494.07    15048.18    182.88 o 
   6   3   2     1276.64     1281.07     41.79 o 
   7   3   2     9487.88     9322.92    116.60 o 
   8   3   2     1338.05     1337.36     41.66 o 
   9   3   2     4911.59     4838.17    119.47 o 
  10   3   2     6722.33     6762.86    175.09 o 
  11   3   2     2969.03     2752.07    128.58 o 
  12   3   2     1363.46     1309.32    211.02 o 
  13   3   2     1216.90     1203.48    126.57 o 
  14   3   2     1337.21     1370.90    137.90 o 
  15   3   2     2081.18     2025.13    144.89 o 
 -16   4   2      113.41       38.70     92.89 o 
 -15   4   2     4841.78     4863.57    163.94 o 
 -14   4   2      361.22      267.83     70.24 o 
 -13   4   2     7593.12     7889.33    165.95 o 
 -12   4   2      159.31      179.45     51.32 o 
 -11   4   2    10783.19    10785.18    185.11 o 
 -10   4   2     2035.77     1868.20     71.10 o 
  -9   4   2    11023.21    11113.97    174.87 o 
  -8   4   2       93.66       57.97     24.12 o 
  -7   4   2    14734.91    14004.49    199.23 o 
  -6   4   2     1437.03     1569.70     35.19 o 
  -5   4   2    43115.91    45655.36    515.33 o 
  -4   4   2      369.83      307.32     19.05 o 
  -3   4   2     7582.26     7726.34     93.29 o 
  -2   4   2    15056.42    15070.70    404.46 o 
  -1   4   2    30119.80    30948.12    399.31 o 
   0   4   2    10748.12    11352.29    134.03 o 
   1   4   2    40158.63    41830.82    430.82 o 
   2   4   2     6083.78     6276.16     85.93 o 
   3   4   2    31455.54    33595.75    357.05 o 
   4   4   2     1443.09     1438.79     40.55 o 
   5   4   2     8066.81     7108.38    122.74 o 
   6   4   2      795.19      763.40     38.05 o 
   7   4   2    12713.46    13381.97    282.83 o 
   8   4   2     4263.51     4177.13     78.16 o 
   9   4   2     5992.82     5783.81    133.47 o 
  10   4   2     1055.39     1007.51    111.99 o 
  11   4   2     2313.88     2066.98    117.28 o 
  12   4   2     1940.58     1810.11    119.19 o 
  13   4   2     2159.64     2062.97    131.64 o 
  14   4   2      445.82      416.03    105.59 o 
  15   4   2     2040.53     2166.03    177.07 o 
 -15   5   2        8.35      153.41     97.21 o 
 -14   5   2       18.19       81.53     76.80 o 
 -13   5   2      105.03       62.87     67.61 o 
 -12   5   2      168.16      104.68     60.80 o 
 -11   5   2      298.04      231.01     55.30 o 
 -10   5   2      139.56      128.91     46.82 o 
  -9   5   2       46.98       36.03     32.54 o 
  -8   5   2      660.20      726.61     46.00 o 
  -7   5   2      284.27      249.28     23.80 o 
  -6   5   2     3675.53     4127.61     61.55 o 
  -5   5   2     7324.04     7881.04     91.92 o 
  -4   5   2      906.88      943.18     29.37 o 
  -3   5   2    20613.25    21941.72    245.09 o 
  -2   5   2      580.33      595.82     22.58 o 
  -1   5   2    24168.88    25128.48    243.64 o 
   0   5   2    12600.87    13144.08    152.08 o 
   1   5   2       56.11       53.27     13.54 o 
   2   5   2      324.28      266.21     21.66 o 
   3   5   2     8790.78     8896.54    126.70 o 
   4   5   2     4410.61     5106.63     83.36 o 
   5   5   2    19990.33    21012.25    247.10 o 
   6   5   2      186.43       73.20     26.26 o 
   7   5   2     9833.38     9937.45    145.99 o 
   8   5   2       78.55       58.35     30.99 o 
   9   5   2     4583.56     4389.04    116.01 o 
  10   5   2      540.26      505.11     81.74 o 
  11   5   2     4666.41     4861.65    172.60 o 
  12   5   2      392.54      184.06     83.35 o 
  13   5   2     1792.25     1845.99    129.51 o 
  14   5   2      463.86      355.04    105.45 o 
  15   5   2     2454.71     2730.69    162.54 o 
 -15   6   2     4056.79     4719.33    191.86 o 
 -14   6   2     1379.09     1662.18    150.07 o 
 -13   6   2     6220.29     6732.13    173.47 o 
 -12   6   2     1168.97     1355.09    122.80 o 
 -11   6   2    12628.62    13013.77    240.44 o 
 -10   6   2     2566.51     2502.49     82.49 o 
  -9   6   2     5768.17     5762.50    133.41 o 
  -8   6   2     3597.67     3577.61     78.94 o 
  -7   6   2    15624.21    16060.32    179.88 o 
  -6   6   2      451.05      284.91     47.20 o 
  -5   6   2    20909.60    21155.70    239.10 o 
  -4   6   2      516.73      403.83     26.75 o 
  -3   6   2    29483.59    29835.03    332.65 o 
  -2   6   2      415.16      375.33     23.31 o 
  -1   6   2    64170.80    68615.34    623.14 o 
   0   6   2     3517.28     3646.82     58.09 o 
   1   6   2    48714.72    52046.48    480.45 o 
   2   6   2     1773.04     1741.67     43.89 o 
   3   6   2    31207.79    33800.46    527.04 o 
   4   6   2      662.49      583.85     43.80 o 
   5   6   2    36677.07    38700.24    423.44 o 
   6   6   2      224.36      160.42     50.83 o 
   7   6   2     7356.87     6942.09    146.99 o 
   8   6   2       21.95       12.86     32.37 o 
   9   6   2     6897.12     6585.06    147.40 o 
  10   6   2      448.60      425.75     75.76 o 
  11   6   2     5057.75     5162.14    180.87 o 
  12   6   2      366.74      269.58     86.88 o 
  13   6   2     2267.91     2581.88    148.97 o 
  14   6   2       95.46      225.14    112.16 o 
 -15   7   2       43.69       18.44     96.14 o 
 -14   7   2      136.33      219.57     94.64 o 
 -13   7   2       74.00       15.54     66.61 o 
 -12   7   2        2.31      -48.10     58.18 o 
 -11   7   2      203.07       57.36     67.25 o 
 -10   7   2       34.38      -35.77     44.06 o 
  -9   7   2       29.85       58.95     46.78 o 
  -8   7   2     1041.63     1086.91     49.24 o 
  -7   7   2     1566.88     1503.16     45.61 o 
  -6   7   2     2762.97     2821.97     81.49 o 
  -5   7   2     2491.44     2436.58     52.65 o 
  -4   7   2     1813.88     1769.11     48.44 o 
  -3   7   2     6888.19     7220.54    125.98 o 
  -2   7   2    13639.36    14259.91    158.10 o 
  -1   7   2     2801.50     2657.71     51.36 o 
   0   7   2     1315.91     1570.80     39.83 o 
   1   7   2       61.12       60.13     20.54 o 
   2   7   2     5030.09     5136.79     76.39 o 
   3   7   2     4481.72     4524.20     80.15 o 
   4   7   2      465.46      426.17     32.65 o 
   5   7   2     6946.81     6858.75    110.55 o 
   6   7   2     2113.74     2045.29     58.94 o 
   7   7   2     4597.31     4615.64    106.02 o 
   8   7   2     2777.28     2746.43     75.19 o 
   9   7   2     5626.87     5633.57    176.00 o 
  10   7   2     1634.13     1596.41    105.40 o 
  11   7   2     6564.00     6098.51    507.84 o 
  12   7   2      244.08      145.71     85.50 o 
  13   7   2     3669.47     3628.27    168.99 o 
  14   7   2      571.58      483.45    110.94 o 
 -14   8   2     3318.63     3585.19    255.76 o 
 -13   8   2     1859.87     1974.46    126.16 o 
 -12   8   2     8205.04     8507.44    195.30 o 
 -11   8   2     1208.82     1311.80     78.09 o 
 -10   8   2    11311.82    11131.25    214.36 o 
  -9   8   2     1593.36     1709.57     77.82 o 
  -8   8   2    16283.69    16020.18    217.56 o 
  -7   8   2     4371.19     4187.49     80.20 o 
  -6   8   2     9446.73     9332.49    124.97 o 
  -5   8   2    13846.92    13858.19    163.50 o 
  -4   8   2    11913.57    11317.73    138.71 o 
  -3   8   2     7962.75     7801.95    105.16 o 
  -2   8   2    23988.03    24995.44    257.03 o 
  -1   8   2     9556.91     9170.87    117.30 o 
   0   8   2    27625.56    28722.47    294.04 o 
   1   8   2     5168.76     4939.82     78.33 o 
   2   8   2    11232.68    11332.40    137.54 o 
   3   8   2    13646.70    13910.95    181.07 o 
   4   8   2     5915.90     5850.59    100.80 o 
   5   8   2    10948.55    10357.39    170.25 o 
   6   8   2     7539.49     7564.26    125.01 o 
   7   8   2     4521.01     4339.08     92.45 o 
   8   8   2     2596.71     2541.53     73.45 o 
   9   8   2     2037.42     2133.10    107.87 o 
  10   8   2     1911.82     1918.89    108.78 o 
  11   8   2     2391.17     2362.48    125.71 o 
  12   8   2     1906.47     1989.54    124.87 o 
  13   8   2     2105.09     2058.90    191.50 o 
  14   8   2     2737.74     2764.11    189.47 o 
 -14   9   2       27.85       48.29     93.65 o 
 -13   9   2        4.54      -52.82     78.46 o 
 -12   9   2       23.48       30.33     69.55 o 
 -11   9   2        4.75      -28.91     56.69 o 
 -10   9   2      162.86       67.73     50.99 o 
  -9   9   2     1102.76     1068.37     85.93 o 
  -8   9   2     2658.21     2769.23     77.35 o 
  -7   9   2      224.32      145.83     31.41 o 
  -6   9   2     2072.66     2137.78     57.31 o 
  -5   9   2       68.42       74.43     25.83 o 
  -4   9   2     1034.22      980.73     39.39 o 
  -3   9   2       27.54        2.75     21.46 o 
  -2   9   2      640.03      535.69     31.98 o 
  -1   9   2      362.41      326.98     29.71 o 
   0   9   2     7089.96     7743.40    109.46 o 
   1   9   2     1657.39     1749.84     43.26 o 
   2   9   2     5881.21     6131.83    109.28 o 
   3   9   2     1997.83     1797.66     54.59 o 
   4   9   2     4069.85     4048.16     97.64 o 
   5   9   2     1967.15     1863.60     59.33 o 
   6   9   2     1482.50     1447.18     55.86 o 
   7   9   2     3185.84     3074.43     80.75 o 
   8   9   2     4465.25     4294.93    114.62 o 
   9   9   2      807.58      882.04     85.32 o 
  10   9   2     4820.94     4744.92    166.83 o 
  11   9   2     1690.54     1477.48    107.74 o 
  12   9   2     3273.66     3252.67    155.11 o 
  13   9   2      926.66      971.83    124.68 o 
 -14  10   2     4147.49     4091.47    264.41 o 
 -13  10   2        5.38      -18.41    122.64 o 
 -12  10   2     4782.93     5183.03    192.69 o 
 -11  10   2       10.13      -85.80     57.20 o 
 -10  10   2    16673.85    16697.64    529.49 o 
  -9  10   2      783.06      835.07     73.56 o 
  -8  10   2    10588.38    10455.71    189.55 o 
  -7  10   2     1136.23     1034.97     48.23 o 
  -6  10   2     9424.00     9041.56    168.02 o 
  -5  10   2     1245.61     1175.47     45.67 o 
  -4  10   2    19904.39    19724.84    222.47 o 
  -3  10   2      133.43       64.86     25.03 o 
  -2  10   2    26558.69    27129.96    286.10 o 
  -1  10   2     1041.12      953.22     39.73 o 
   0  10   2    29574.19    30320.60    287.88 o 
   1  10   2      637.07      582.09     54.21 o 
   2  10   2    19852.98    20319.02    253.30 o 
   3  10   2      375.33      239.36     31.08 o 
   4  10   2    14755.25    14783.84    202.08 o 
   5  10   2      206.05      148.03     53.79 o 
   6  10   2     5500.71     5447.65    109.40 o 
   7  10   2     1950.51     1932.95     69.18 o 
   8  10   2     6934.27     6857.28    153.05 o 
   9  10   2       79.00       94.39     53.38 o 
  10  10   2      513.40      784.54     93.27 o 
  11  10   2      151.30       68.75     76.86 o 
  12  10   2     2255.17     2302.61    136.09 o 
  13  10   2       41.72       90.16     92.19 o 
 -13  11   2        0.63      -16.20    133.69 o 
 -12  11   2        0.47      -24.30    102.38 o 
 -11  11   2       53.40       37.36     80.97 o 
 -10  11   2      991.80     1001.10    233.45 o 
  -9  11   2      490.10      477.21     97.06 o 
  -8  11   2       17.34       -5.97     40.24 o 
  -7  11   2      132.41      135.19     36.42 o 
  -6  11   2     1181.48     1123.74     55.94 o 
  -5  11   2      131.09      103.54     30.41 o 
  -4  11   2      799.44      792.65     45.28 o 
  -3  11   2      887.68      821.35     44.22 o 
  -2  11   2      897.99      803.39     42.21 o 
  -1  11   2      725.87      695.38     48.37 o 
   0  11   2     1559.30     1534.44     46.70 o 
   1  11   2      233.03      191.82     27.51 o 
   2  11   2     4815.27     4738.60     80.11 o 
   3  11   2     2876.58     2832.52     75.65 o 
   4  11   2      510.39      497.03     69.69 o 
   5  11   2     1566.11     1553.45     61.19 o 
   6  11   2     6460.17     6401.85    123.98 o 
   7  11   2      420.99      325.43     70.78 o 
   8  11   2     1079.98     1382.11     86.93 o 
   9  11   2      200.33      115.57     61.27 o 
  10  11   2     2526.00     2598.75    139.39 o 
  11  11   2       51.04       91.17     78.99 o 
  12  11   2     2826.72     2878.85    227.59 o 
 -13  12   2     1640.44     1532.00    201.07 o 
 -12  12   2     5342.45     5356.84    289.46 o 
 -11  12   2      985.10     1082.66    122.03 o 
 -10  12   2     5684.32     6145.07    205.46 o 
  -9  12   2     1244.43     1192.12    116.76 o 
  -8  12   2     9529.19     9515.84    166.87 o 
  -7  12   2     3141.97     3060.66     78.85 o 
  -6  12   2     4408.82     4120.72    110.65 o 
  -5  12   2     1389.03     1399.65     54.47 o 
  -4  12   2    11372.79    11072.65    154.21 o 
  -3  12   2     2297.32     2275.12     62.91 o 
  -2  12   2    18061.28    17638.80    213.14 o 
  -1  12   2     1759.43     1741.06     55.51 o 
   0  12   2    16167.96    15922.79    180.91 o 
   1  12   2     1741.81     1787.83     51.94 o 
   2  12   2    14248.46    14084.49    166.72 o 
   3  12   2       47.62       52.59     31.14 o 
   4  12   2     5759.28     5795.35    115.51 o 
   5  12   2     2639.93     2616.60     78.55 o 
   6  12   2     8423.09     8560.37    151.97 o 
   7  12   2     2144.34     2132.38     88.52 o 
   8  12   2     4651.86     4582.30    130.28 o 
   9  12   2     1179.39     1444.93     94.01 o 
  10  12   2     3574.83     3675.35    206.42 o 
  11  12   2      854.94     1118.38    233.48 o 
  12  12   2     1947.54     2252.62    198.68 o 
 -12  13   2      135.14      169.77    140.68 o 
 -11  13   2      347.43      302.35    127.06 o 
 -10  13   2       18.08      -30.94     80.64 o 
  -9  13   2       17.33       -8.15     77.34 o 
  -8  13   2     1305.55     1364.89     91.86 o 
  -7  13   2      704.10      659.27     86.18 o 
  -6  13   2       38.15       43.32     43.90 o 
  -5  13   2     9784.23     9849.10    149.14 o 
  -4  13   2      451.07      404.24     50.59 o 
  -3  13   2        5.90       -4.56     31.57 o 
  -2  13   2      734.91      802.24     89.95 o 
  -1  13   2      469.87      413.16     55.66 o 
   0  13   2     2034.94     2037.18     57.55 o 
   1  13   2     2401.59     2409.74     72.38 o 
   2  13   2     4329.28     4345.05     84.21 o 
   3  13   2       16.67      -12.41     30.19 o 
   4  13   2     2460.87     2358.89     76.98 o 
   5  13   2     5692.81     5909.28    123.01 o 
   6  13   2      639.18      706.30     81.81 o 
   7  13   2     3504.45     3576.59    115.67 o 
   8  13   2     1964.76     2020.68     95.38 o 
   9  13   2      343.77      395.40     92.47 o 
  10  13   2      789.73     1025.74    118.81 o 
  11  13   2      954.05     1031.24    123.98 o 
 -11  14   2     2572.01     3024.59    229.06 o 
 -10  14   2     1456.10     1566.48    363.66 o 
  -9  14   2     3891.12     4056.66    170.69 o 
  -8  14   2     1275.43     1409.86    213.51 o 
  -7  14   2     7259.07     7258.80    172.71 o 
  -6  14   2     2731.22     2661.45    109.50 o 
  -5  14   2    11230.39    11048.34    187.90 o 
  -4  14   2     2979.81     2978.43     91.46 o 
  -3  14   2     8066.46     7793.94    149.52 o 
  -2  14   2     1260.91     1299.52     59.86 o 
  -1  14   2     4023.35     4163.20     84.35 o 
   0  14   2     2650.03     2560.35     66.93 o 
   1  14   2     7620.04     7579.37    118.32 o 
   2  14   2     1525.18     1462.95     54.66 o 
   3  14   2    11190.99    10908.04    149.44 o 
   4  14   2      305.64      328.14     58.09 o 
   5  14   2     6525.83     6512.41    135.15 o 
   6  14   2       91.23       91.82     53.58 o 
   7  14   2     3815.43     3843.38    123.78 o 
   8  14   2     1473.71     1725.85    167.56 o 
   9  14   2     2469.45     2529.01    140.19 o 
  10  14   2      266.11      315.74    101.52 o 
 -10  15   2      110.34       25.41    121.53 o 
  -9  15   2      286.85      178.57     94.54 o 
  -8  15   2        1.08      -21.16     65.50 o 
  -7  15   2      216.52      123.42     54.92 o 
  -6  15   2       18.69       28.99     51.80 o 
  -5  15   2      100.66      119.41     51.26 o 
  -4  15   2      351.48      277.90     62.82 o 
  -3  15   2     4628.29     4428.63    118.64 o 
  -2  15   2      295.60      310.04     46.48 o 
  -1  15   2     1982.42     1893.95     69.23 o 
   0  15   2       31.11      -18.48     40.45 o 
   1  15   2      347.15      320.70     47.49 o 
   2  15   2        4.74       33.45     37.30 o 
   3  15   2     3841.68     3895.25     87.43 o 
   4  15   2      261.27      216.08     52.07 o 
   5  15   2     1727.63     1586.93     76.52 o 
   6  15   2       52.86      -39.18     55.97 o 
   7  15   2     1479.36     1639.89    101.78 o 
   8  15   2       30.43       16.85     68.42 o 
   9  15   2     1537.63     1792.83    138.04 o 
  10  15   2        1.32      -50.66     95.68 o 
  -9  16   2     3244.57     3328.74    164.78 o 
  -8  16   2      169.12       71.45     91.66 o 
  -7  16   2     3678.84     3623.27    114.37 o 
  -6  16   2      136.79      104.35     56.48 o 
  -5  16   2     6815.01     7018.48    153.32 o 
  -4  16   2      473.60      383.23     71.81 o 
  -3  16   2     1536.38     1645.92     78.79 o 
  -2  16   2        2.32       34.11     43.65 o 
  -1  16   2     4185.44     4104.87    101.91 o 
   0  16   2        7.63      -23.07     45.22 o 
   1  16   2     5555.28     5679.35    119.83 o 
   2  16   2     1940.49     1856.84     73.56 o 
   3  16   2     8050.92     8306.93    166.25 o 
   4  16   2       17.82      -74.35     49.57 o 
   5  16   2     5228.16     5256.49    131.35 o 
   6  16   2      600.69      654.69     83.28 o 
   7  16   2     3644.61     3797.23    133.46 o 
   8  16   2      214.87      302.33     82.89 o 
   9  16   2     3578.92     3611.25    237.53 o 
  -8  17   2       52.18      -21.00     79.09 o 
  -7  17   2      367.25      376.54     73.75 o 
  -6  17   2       17.83        9.36     68.09 o 
  -5  17   2      151.37      111.04     61.28 o 
  -4  17   2       27.72      -58.49     56.58 o 
  -3  17   2     1479.00     1597.36     80.36 o 
  -2  17   2       27.84       19.15     49.32 o 
  -1  17   2     2573.28     2658.38     88.12 o 
   0  17   2      779.30      740.08     64.84 o 
   1  17   2     1621.16     1673.97     80.36 o 
   2  17   2       86.95       70.67     53.41 o 
   3  17   2      439.23      446.99     66.07 o 
   4  17   2      916.84     1273.26    195.77 o 
   5  17   2     1451.72     1698.26    129.12 o 
   6  17   2      407.53      495.92     85.05 o 
   7  17   2     1222.55     1622.59    206.60 o 
  -6  18   2     2949.85     3221.96    117.34 o 
  -5  18   2     2347.23     2427.22    104.29 o 
  -4  18   2     1470.60     1442.37    156.17 o 
  -3  18   2     2000.56     1935.99     90.56 o 
  -2  18   2     3082.74     3029.79     98.94 o 
  -1  18   2     4451.29     4691.47    118.00 o 
   0  18   2     3719.93     3908.57    109.23 o 
   1  18   2     2408.09     2303.82    120.83 o 
   2  18   2     1403.96     1604.25    148.89 o 
   3  18   2     1480.61     1621.39    141.08 o 
   4  18   2     3594.92     3585.20    176.26 o 
   5  18   2     2710.27     2801.62    261.10 o 
   6  18   2      964.60     1181.09    140.62 o 
  -4  19   2      196.04      100.95     67.05 o 
  -3  19   2      411.62      383.73     72.62 o 
  -2  19   2      102.83       48.59     63.29 o 
  -1  19   2      729.29      774.29     74.34 o 
   0  19   2      744.68      794.28     96.17 o 
   1  19   2       99.45        9.83     65.99 o 
   2  19   2      505.27      456.36     95.06 o 
   3  19   2      398.80      272.19    141.05 o 
   4  19   2      748.36      658.31    126.45 o 
 -15   0   3      518.79      639.11    256.50 o 
 -13   0   3     5199.56     5462.21    189.30 o 
 -11   0   3      150.25      104.79     55.04 o 
  -9   0   3     6245.55     6158.92    164.69 o 
  -7   0   3     4181.99     3937.34    187.81 o 
  -5   0   3    15168.65    16252.22    212.55 o 
  -3   0   3    41393.17    43645.98    511.08 o 
  -1   0   3    21880.27    23562.53    282.71 o 
   1   0   3    13127.88    13987.39    213.28 o 
   3   0   3     3414.64     3168.16    167.01 o 
   5   0   3     2425.05     2226.15     55.68 o 
   7   0   3    18373.38    18640.01    259.71 o 
   9   0   3    12598.45    12069.70    384.11 o 
  11   0   3      860.31     1142.37    156.51 o 
  13   0   3      711.85      711.13    155.78 o 
  15   0   3     2834.30     3067.31    244.90 o 
 -16   1   3      614.02      608.23    105.68 o 
 -15   1   3     4301.30     4496.72    133.27 o 
 -14   1   3      423.39      302.77     66.37 o 
 -13   1   3     8900.43     9048.47    175.98 o 
 -12   1   3       26.82       18.96     42.83 o 
 -11   1   3    16734.48    16313.23    240.35 o 
 -10   1   3      385.94      306.52     44.12 o 
  -9   1   3    22686.53    22056.13    284.19 o 
  -8   1   3     2862.26     2838.55     91.58 o 
  -7   1   3    23674.85    24279.84    291.01 o 
  -6   1   3     1183.90     1099.80     40.68 o 
  -5   1   3    19011.01    19955.68    202.24 o 
  -4   1   3     3772.81     3603.63     51.04 o 
  -3   1   3       96.36      104.15     12.32 o 
  -2   1   3    18600.90    20655.30    219.21 o 
  -1   1   3    11977.13    13031.64    142.98 o 
   0   1   3    26787.72    29607.72    273.58 o 
   1   1   3     2427.24     2388.68     34.89 o 
   2   1   3     2649.12     3024.44     57.46 o 
   3   1   3     6749.85     6843.90     80.01 o 
   4   1   3     1036.90     1076.21     28.32 o 
   5   1   3    20628.41    22554.57    226.08 o 
   6   1   3     1876.99     1903.87     41.30 o 
   7   1   3     6825.38     6724.45     85.81 o 
   8   1   3      114.24       70.43     33.81 o 
   9   1   3     3988.44     3725.45     90.21 o 
  10   1   3     3869.33     3727.51     95.46 o 
  11   1   3     3581.29     3385.43    114.47 o 
  12   1   3      285.43      341.55     82.83 o 
  13   1   3     2280.00     2010.09    128.64 o 
  14   1   3      107.26       54.09     94.86 o 
  15   1   3     1119.48     1160.02    163.70 o 
 -16   2   3      220.15      196.15     83.80 o 
 -15   2   3      688.37      676.09    122.99 o 
 -14   2   3      141.31      104.50     60.33 o 
 -13   2   3      161.67       32.50     52.34 o 
 -12   2   3     2092.65     1989.19     80.03 o 
 -11   2   3     3898.64     3724.96    106.79 o 
 -10   2   3     1353.27     1405.76     61.47 o 
  -9   2   3     2493.88     2360.98     70.95 o 
  -8   2   3     7203.86     7138.40    123.76 o 
  -7   2   3    10206.10    10354.09    151.50 o 
  -6   2   3    15889.42    16832.33    179.74 o 
  -5   2   3     5561.48     5759.47     75.37 o 
  -4   2   3      124.37      110.22     13.88 o 
  -3   2   3     6017.80     5799.49     70.08 o 
  -2   2   3      524.73      506.54     17.70 o 
  -1   2   3      388.06      541.81     19.35 o 
   0   2   3      899.29     1111.89     27.85 o 
   1   2   3    13075.18    13872.33    158.51 o 
   2   2   3     5352.94     5539.77     84.53 o 
   3   2   3      650.05      555.48     22.31 o 
   4   2   3     3703.51     3332.47     51.73 o 
   5   2   3     2525.11     2279.41     44.87 o 
   6   2   3     7347.15     7522.03     97.90 o 
   7   2   3    10972.94    10636.91    135.98 o 
   8   2   3     2508.90     2341.06     54.15 o 
   9   2   3     5668.95     5402.24    159.34 o 
  10   2   3     3210.51     2856.87    126.50 o 
  11   2   3     4827.74     4609.28    168.35 o 
  12   2   3      566.32      348.15     82.01 o 
  13   2   3     2708.35     2698.14    256.68 o 
  14   2   3      833.45      758.14    116.46 o 
  15   2   3     2929.61     3022.36    183.40 o 
 -16   3   3     2498.34     2775.67    154.26 o 
 -15   3   3     2056.50     2211.57    103.07 o 
 -14   3   3     7667.53     7800.98    170.51 o 
 -13   3   3     1046.14     1048.64     86.38 o 
 -12   3   3     4849.16     4795.51    119.61 o 
 -11   3   3     2804.22     2708.06     85.96 o 
 -10   3   3     4201.38     4111.04    100.60 o 
  -9   3   3     7467.19     7424.53    216.04 o 
  -8   3   3     5882.03     5493.74    106.35 o 
  -7   3   3     3818.72     3336.65     66.19 o 
  -6   3   3    25766.04    27186.32    272.51 o 
  -5   3   3     8210.90     8734.37    108.73 o 
  -4   3   3    21022.68    21204.09    297.35 o 
  -3   3   3     4673.01     4558.59     60.61 o 
  -2   3   3     3789.44     3622.23     54.54 o 
  -1   3   3     7520.45     7482.17     99.77 o 
   0   3   3     2134.51     2403.82     52.22 o 
   1   3   3       34.01       25.84     12.37 o 
   2   3   3    13645.84    14432.82    210.13 o 
   3   3   3     7261.68     6959.64    106.79 o 
   4   3   3    14120.45    14631.63    175.64 o 
   5   3   3     1071.60      848.53     34.69 o 
   6   3   3     3471.81     3293.94     58.95 o 
   7   3   3     3635.87     3598.97     64.71 o 
   8   3   3     6601.33     6390.02     95.46 o 
   9   3   3       29.65        6.25     42.22 o 
  10   3   3    12171.45    12055.45    283.84 o 
  11   3   3      786.45      673.65     92.20 o 
  12   3   3     2573.93     2288.23    129.29 o 
  13   3   3      389.07      248.17    108.27 o 
  14   3   3      132.00       51.69     95.27 o 
  15   3   3      803.85      879.74    140.60 o 
 -16   4   3       55.56      112.40     87.45 o 
 -15   4   3      251.88      243.14    102.23 o 
 -14   4   3       18.70      -32.76     71.54 o 
 -13   4   3     1938.23     1813.81     84.48 o 
 -12   4   3      212.09       60.64     49.90 o 
 -11   4   3      163.84      163.77     56.10 o 
 -10   4   3     2255.67     2244.38     99.00 o 
  -9   4   3      728.14      692.29     86.68 o 
  -8   4   3     7926.37     8099.20    134.54 o 
  -7   4   3        2.68       10.22     19.44 o 
  -6   4   3     7094.80     7022.16     94.31 o 
  -5   4   3     2595.27     2729.64     50.36 o 
  -4   4   3    11097.50    12061.68    134.22 o 
  -3   4   3    10518.06    10642.63    118.50 o 
  -2   4   3     1354.06     1375.60     36.19 o 
  -1   4   3        5.86       15.48     10.60 o 
   0   4   3    18205.17    18332.73    204.36 o 
   1   4   3     5834.01     5914.52     99.97 o 
   2   4   3    14705.86    14689.56    170.63 o 
   3   4   3       89.93       26.01     16.95 o 
   4   4   3    45656.34    50057.48    560.95 o 
   5   4   3     2274.17     2399.68     59.59 o 
   6   4   3     7783.31     7136.53    111.31 o 
   7   4   3      629.63      596.67     44.66 o 
   8   4   3     5574.37     5580.04     91.29 o 
   9   4   3      397.33      372.42     69.70 o 
  10   4   3     7122.95     6434.38    468.07 o 
  11   4   3       65.72      340.32    238.82 o 
  12   4   3     5179.98     5201.74    189.28 o 
  13   4   3      530.39      473.45    102.72 o 
  14   4   3     2155.30     2250.18    148.03 o 
 -15   5   3      161.30      146.22     73.62 o 
 -14   5   3     7691.65     7538.56    167.88 o 
 -13   5   3       29.28      -15.28     52.51 o 
 -12   5   3     8043.64     7931.77    159.10 o 
 -11   5   3      264.98      155.32     44.72 o 
 -10   5   3    16259.65    16703.73    241.65 o 
  -9   5   3       47.31       54.07     35.08 o 
  -8   5   3    15157.60    14836.68    208.03 o 
  -7   5   3        2.48      -10.95     18.71 o 
  -6   5   3    12170.50    11730.84    126.38 o 
  -5   5   3      647.07      776.90     27.37 o 
  -4   5   3    18284.04    18834.75    179.08 o 
  -3   5   3      886.46      991.79     31.83 o 
  -2   5   3    10880.58    10803.32    133.47 o 
  -1   5   3      167.25      181.67     18.64 o 
   0   5   3    15529.44    15354.23    179.58 o 
   1   5   3      876.08      872.11     26.24 o 
   2   5   3    41727.83    44452.72    716.80 o 
   3   5   3       93.72       58.88     18.60 o 
   4   5   3     7684.87     6846.66    102.69 o 
   5   5   3     1431.43     1505.43     47.20 o 
   6   5   3    11302.13    11101.20    154.80 o 
   7   5   3      910.20      981.20     48.42 o 
   8   5   3    16990.70    16760.15    221.20 o 
   9   5   3      812.92      741.90     88.54 o 
  10   5   3     2182.61     1987.88    109.73 o 
  11   5   3     1705.56     1569.68    113.05 o 
  12   5   3     3405.35     3042.01    150.78 o 
  13   5   3      132.08      162.77     96.08 o 
  14   5   3     1826.09     1844.47    141.51 o 
 -15   6   3      482.85      509.33    148.41 o 
 -14   6   3       86.27      -21.09     63.63 o 
 -13   6   3      142.61       76.25     54.99 o 
 -12   6   3     1294.61     1366.67     84.34 o 
 -11   6   3       12.10       20.15     44.82 o 
 -10   6   3     3085.46     2995.99     88.24 o 
  -9   6   3       45.66       37.48     34.97 o 
  -8   6   3     1483.16     1470.77     49.58 o 
  -7   6   3      142.30      107.77     22.89 o 
  -6   6   3     9129.22     9254.16    117.03 o 
  -5   6   3       62.81       50.21     18.70 o 
  -4   6   3     8863.01     9278.68    141.40 o 
  -3   6   3      513.43      431.06     29.18 o 
  -2   6   3    11232.47    11687.39    168.00 o 
  -1   6   3       35.22       29.98     15.93 o 
   0   6   3     6222.22     5986.20    126.30 o 
   1   6   3      907.24      910.97     29.01 o 
   2   6   3    22799.50    23650.45    265.98 o 
   3   6   3       88.50       43.95     18.83 o 
   4   6   3     6059.53     5397.22    219.15 o 
   5   6   3      184.03      197.80     32.17 o 
   6   6   3    10489.85    10523.22    151.19 o 
   7   6   3     1252.87     1199.68     51.12 o 
   8   6   3     3500.45     3498.95     99.72 o 
   9   6   3     2357.43     2227.39    112.75 o 
  10   6   3     7605.60     7257.27    211.55 o 
  11   6   3      305.32      204.57     80.65 o 
  12   6   3     3972.68     4459.89    176.59 o 
  13   6   3      124.59      159.98     94.58 o 
  14   6   3     4484.54     4584.39    201.80 o 
 -15   7   3      644.19      708.11    134.24 o 
 -14   7   3     2874.38     2952.02    134.03 o 
 -13   7   3     1142.41     1340.60    121.81 o 
 -12   7   3     4326.30     4375.19    162.36 o 
 -11   7   3     3447.97     3587.26    116.76 o 
 -10   7   3     9263.56     9660.27    251.08 o 
  -9   7   3     8553.38     8644.43    173.14 o 
  -8   7   3    10401.26    10600.87    159.21 o 
  -7   7   3     5151.83     5221.98     85.06 o 
  -6   7   3     8959.85     9143.99    119.69 o 
  -5   7   3     4208.85     4121.54     70.26 o 
  -4   7   3    11341.54    11421.84    152.82 o 
  -3   7   3    13406.91    13718.31    154.66 o 
  -2   7   3    14182.94    13604.92    152.92 o 
  -1   7   3     5337.08     5428.35     79.01 o 
   0   7   3    18672.79    18706.33    222.75 o 
   1   7   3    13252.44    13518.81    153.34 o 
   2   7   3    18747.43    19339.88    284.90 o 
   3   7   3    12650.90    13065.81    168.82 o 
   4   7   3    14976.82    15108.05    208.80 o 
   5   7   3     5690.59     5647.40     99.56 o 
   6   7   3     8088.25     7824.48    161.75 o 
   7   7   3     1990.85     1935.44     75.64 o 
   8   7   3     8762.23     8572.65    169.43 o 
   9   7   3     2511.42     2232.55    144.36 o 
  10   7   3     2727.47     2498.56    124.74 o 
  11   7   3       76.27       90.38     74.24 o 
  12   7   3     1412.01     1736.94    146.04 o 
  13   7   3      873.00      764.43    185.24 o 
  14   7   3      798.80      781.66    128.33 o 
 -15   8   3       18.08       78.81    133.69 o 
 -14   8   3        5.60      101.75     78.56 o 
 -13   8   3       56.06       83.52     67.38 o 
 -12   8   3      791.45      681.30    149.21 o 
 -11   8   3      353.47      231.90     61.69 o 
 -10   8   3      340.91      227.94     54.94 o 
  -9   8   3     1822.67     1773.79     77.14 o 
  -8   8   3      185.30      172.73     36.11 o 
  -7   8   3      174.18      155.50     29.72 o 
  -6   8   3     2333.44     2286.28     63.79 o 
  -5   8   3      343.56      280.85     28.39 o 
  -4   8   3     1060.82      898.63     34.93 o 
  -3   8   3     9857.88     9943.92    124.92 o 
  -2   8   3     2458.79     2387.74     56.74 o 
  -1   8   3      765.20      635.18     32.24 o 
   0   8   3     3528.94     3486.90     64.09 o 
   1   8   3     2561.38     2493.88     52.76 o 
   2   8   3     6966.32     7156.58    111.53 o 
   3   8   3     1076.19     1000.37     41.68 o 
   4   8   3     2881.07     2879.46     67.86 o 
   5   8   3     2550.27     2688.32     67.64 o 
   6   8   3     9864.62     9591.45    147.12 o 
   7   8   3     5410.98     5245.97    123.01 o 
   8   8   3     1652.32     1679.03     73.26 o 
   9   8   3     3429.42     3335.41    193.34 o 
  10   8   3     2654.45     2581.57    183.03 o 
  11   8   3     3030.08     2966.41    207.71 o 
  12   8   3     2825.52     3293.43    227.59 o 
  13   8   3     3239.67     3288.64    230.91 o 
 -14   9   3      538.03      554.61    158.72 o 
 -13   9   3     3007.21     3234.04    159.37 o 
 -12   9   3      163.10      105.09     73.84 o 
 -11   9   3    12240.50    12035.04    240.62 o 
 -10   9   3     1931.45     2071.95     92.97 o 
  -9   9   3     7484.97     7435.00    162.75 o 
  -8   9   3      427.06      450.60     53.90 o 
  -7   9   3    14836.32    14753.91    180.60 o 
  -6   9   3      770.24      760.27     79.71 o 
  -5   9   3     8918.37     8822.41    136.77 o 
  -4   9   3     6916.90     6896.73    102.07 o 
  -3   9   3    11312.60    10782.50    136.90 o 
  -2   9   3     8943.85     9119.10    121.08 o 
  -1   9   3    16618.37    16898.20    191.78 o 
   0   9   3     3858.72     3797.67     71.16 o 
   1   9   3    13449.54    13439.69    161.77 o 
   2   9   3     4056.08     4051.32     81.63 o 
   3   9   3    15434.86    15582.76    203.31 o 
   4   9   3       14.80       34.78     27.36 o 
   5   9   3     9509.91     9795.70    149.99 o 
   6   9   3      311.35      282.39     61.06 o 
   7   9   3     2835.64     2693.16     90.45 o 
   8   9   3     1244.45     1356.40     70.20 o 
   9   9   3     1071.25     1264.13     80.66 o 
  10   9   3      893.11     1035.83    111.77 o 
  11   9   3     1916.55     1829.87    114.54 o 
  12   9   3       89.45       81.85     85.72 o 
  13   9   3     1111.82     1293.90    134.53 o 
 -14  10   3       17.62      160.20    137.74 o 
 -13  10   3       60.00      -11.29     90.81 o 
 -12  10   3      374.77      206.18     90.81 o 
 -11  10   3      106.55      105.24     77.51 o 
 -10  10   3        2.76       38.03     62.71 o 
  -9  10   3      563.36      489.13     81.78 o 
  -8  10   3      117.02       88.86     39.53 o 
  -7  10   3      154.48       53.74     35.21 o 
  -6  10   3      600.05      573.14     41.36 o 
  -5  10   3     1967.88     2001.52     55.32 o 
  -4  10   3      102.15       55.98     25.97 o 
  -3  10   3     1875.02     1878.88     52.79 o 
  -2  10   3      740.23      778.32     40.24 o 
  -1  10   3    10299.69    10281.09    136.91 o 
   0  10   3     1178.85     1289.27     44.68 o 
   1  10   3     4944.47     4990.69     87.29 o 
   2  10   3        7.61      -26.94     24.36 o 
   3  10   3     4774.35     4542.92     91.77 o 
   4  10   3     2037.00     1985.46     62.32 o 
   5  10   3     7781.04     7630.10    130.53 o 
   6  10   3      599.51      599.53     55.66 o 
   7  10   3    15194.99    14774.81    248.56 o 
   8  10   3      108.41       76.42     49.80 o 
   9  10   3     6801.49     6579.58    155.07 o 
  10  10   3      100.43       81.67     71.92 o 
  11  10   3     3706.05     3971.73    163.92 o 
  12  10   3       11.57       -7.32     85.07 o 
  13  10   3     3949.17     4393.62    192.37 o 
 -13  11   3     3872.37     4003.08    253.74 o 
 -12  11   3      224.47      167.56    116.92 o 
 -11  11   3     6563.13     7255.98    226.80 o 
 -10  11   3       69.62       97.90     75.74 o 
  -9  11   3    10850.02    11319.15    278.11 o 
  -8  11   3     1134.22     1298.06    126.54 o 
  -7  11   3    13153.77    13018.46    173.64 o 
  -6  11   3      169.85      127.62     44.03 o 
  -5  11   3     8484.82     8234.54    123.92 o 
  -4  11   3      458.29      464.41     48.77 o 
  -3  11   3    16420.57    15960.10    193.24 o 
  -2  11   3      869.70      931.46     44.51 o 
  -1  11   3    15324.82    15250.90    263.03 o 
   0  11   3      390.52      388.58     45.34 o 
   1  11   3     7754.73     7467.03    115.82 o 
   2  11   3      404.12      319.48     43.44 o 
   3  11   3     4496.39     4544.26     95.63 o 
   4  11   3     1011.03     1083.49     56.08 o 
   5  11   3    18686.75    18696.39    310.59 o 
   6  11   3       14.82        1.04     42.45 o 
   7  11   3    12109.66    11919.22    219.00 o 
   8  11   3      647.01      782.26     99.23 o 
   9  11   3     1444.94     1524.20     84.61 o 
  10  11   3      134.82      129.99     79.64 o 
  11  11   3      869.44     1074.23    118.42 o 
  12  11   3      238.57      329.94    104.80 o 
 -13  12   3       12.50       56.72    127.06 o 
 -12  12   3      300.46       -6.81     98.72 o 
 -11  12   3      297.69      178.70    107.72 o 
 -10  12   3       47.23       42.71     77.01 o 
  -9  12   3      353.06      252.70     74.02 o 
  -8  12   3       74.49       83.95     54.51 o 
  -7  12   3     2365.44     2057.00     74.67 o 
  -6  12   3     8652.57     8342.57    149.67 o 
  -5  12   3     1231.64     1319.74     62.44 o 
  -4  12   3     2510.80     2570.86     67.16 o 
  -3  12   3      610.60      573.17     46.09 o 
  -2  12   3      489.29      375.40     45.65 o 
  -1  12   3      570.71      551.67     48.25 o 
   0  12   3      714.30      725.94     72.64 o 
   1  12   3     5512.62     5238.45     88.37 o 
   2  12   3      116.60       52.24     30.24 o 
   3  12   3     1529.45     1498.82     53.94 o 
   4  12   3     2650.03     2503.82     76.45 o 
   5  12   3     2245.17     2324.30     74.84 o 
   6  12   3     3476.46     3406.72    174.44 o 
   7  12   3     8058.48     7647.46    260.84 o 
   8  12   3      693.07      808.95     76.93 o 
   9  12   3     3592.54     3720.87    123.87 o 
  10  12   3      562.26      666.99    105.11 o 
  11  12   3     1610.37     1748.06    146.58 o 
  12  12   3     1822.47     2112.46    262.02 o 
 -12  13   3     1915.04     2275.90    206.97 o 
 -11  13   3     2444.86     2599.45    148.89 o 
 -10  13   3     3383.93     3619.45    164.67 o 
  -9  13   3     4148.53     4442.42    172.24 o 
  -8  13   3     1886.94     1737.48    101.21 o 
  -7  13   3     2938.26     2927.40    120.82 o 
  -6  13   3     9254.62     9077.71    163.55 o 
  -5  13   3    22523.13    21427.37    336.85 o 
  -4  13   3    10315.26     9972.06    198.48 o 
  -3  13   3     6968.26     6838.26    176.31 o 
  -2  13   3     5169.31     5093.45    113.81 o 
  -1  13   3     2631.70     2676.89     71.30 o 
   0  13   3     5872.11     5819.34     97.16 o 
   1  13   3     2164.36     2003.29     58.52 o 
   2  13   3     6539.14     6667.61    130.83 o 
   3  13   3     9905.89    10078.25    150.99 o 
   4  13   3     2209.87     2075.55     73.41 o 
   5  13   3      794.46      689.22     80.77 o 
   6  13   3     3528.04     3639.23    114.81 o 
   7  13   3     1752.71     1757.49     87.56 o 
   8  13   3     2302.34     2288.25    108.72 o 
   9  13   3     1543.19     1683.53     96.81 o 
  10  13   3     1614.41     1774.38    135.31 o 
  11  13   3      644.93      846.38    124.44 o 
 -11  14   3        7.56      -23.55    101.81 o 
 -10  14   3      483.31      366.95     99.18 o 
  -9  14   3       67.70      110.61     86.55 o 
  -8  14   3     1191.75     1193.77    129.12 o 
  -7  14   3       19.76       11.74     51.25 o 
  -6  14   3     1218.47     1191.73    173.55 o 
  -5  14   3       15.47        4.79     47.22 o 
  -4  14   3     2357.30     2414.97     83.57 o 
  -3  14   3      263.59      163.15     45.29 o 
  -2  14   3     2563.61     2499.35     85.20 o 
  -1  14   3      348.66      313.86     44.08 o 
   0  14   3     3785.94     3661.59     89.44 o 
   1  14   3      514.00      494.02     83.87 o 
   2  14   3     4437.78     4389.82    115.71 o 
   3  14   3     1678.26     1710.91     64.80 o 
   4  14   3    13483.62    13535.51    190.93 o 
   5  14   3      852.61     1028.94    113.62 o 
   6  14   3     4701.00     4795.23    137.15 o 
   7  14   3     1820.93     1752.68     91.28 o 
   8  14   3     2222.29     2109.01    102.63 o 
   9  14   3      826.60     1082.16    125.73 o 
  10  14   3     2988.66     3014.46    156.25 o 
 -10  15   3     3436.17     3557.02    178.41 o 
  -9  15   3       10.08      -70.70     88.46 o 
  -8  15   3     6704.22     6745.46    176.07 o 
  -7  15   3     2445.61     2318.02     94.88 o 
  -6  15   3     3516.40     3618.73    106.88 o 
  -5  15   3        2.11      -34.25     47.36 o 
  -4  15   3     7071.81     6824.79    145.64 o 
  -3  15   3      238.06      169.26     49.64 o 
  -2  15   3     5589.05     5531.54    127.86 o 
  -1  15   3      153.65      117.31     42.08 o 
   0  15   3     7433.57     7507.40    135.72 o 
   1  15   3      174.53      103.18     46.12 o 
   2  15   3    10180.95    10003.04    201.29 o 
   3  15   3       27.49        2.35     47.28 o 
   4  15   3     3817.64     3937.46    129.16 o 
   5  15   3        5.26       30.44     50.07 o 
   6  15   3     2361.67     2193.97    101.22 o 
   7  15   3       18.70      -10.10     63.85 o 
   8  15   3     3635.62     3679.68    208.06 o 
   9  15   3       49.84      183.20     94.59 o 
  -9  16   3        3.21       95.36     99.24 o 
  -8  16   3      623.79      575.85    113.07 o 
  -7  16   3      121.49       81.47     62.76 o 
  -6  16   3      840.96      618.71     72.62 o 
  -5  16   3      311.91      206.56     57.97 o 
  -4  16   3     1015.67      955.35     93.99 o 
  -3  16   3       52.43       95.27     50.89 o 
  -2  16   3     1342.33     1363.05     76.73 o 
  -1  16   3      393.48      343.23     53.21 o 
   0  16   3     3972.01     4088.13    103.26 o 
   1  16   3      128.27      135.24     51.98 o 
   2  16   3     7186.03     7301.99    155.61 o 
   3  16   3      279.69      155.24     62.57 o 
   4  16   3     3003.65     2981.38    229.62 o 
   5  16   3       23.17      -49.71     62.04 o 
   6  16   3     3705.43     3685.69    172.81 o 
   7  16   3       45.37      -16.78     92.23 o 
   8  16   3     4555.20     5091.21    200.46 o 
  -8  17   3     2841.16     3182.93    133.41 o 
  -7  17   3     1659.69     1726.54    185.93 o 
  -6  17   3     4910.20     4903.28    135.89 o 
  -5  17   3      817.48      877.62     96.42 o 
  -4  17   3     3778.96     3865.84    144.99 o 
  -3  17   3      396.80      446.37     59.46 o 
  -2  17   3     4281.22     4296.60    127.21 o 
  -1  17   3      757.00      762.79     68.83 o 
   0  17   3     2729.77     2696.68     89.40 o 
   1  17   3      657.98      829.87    114.97 o 
   2  17   3     6471.27     6770.79    154.38 o 
   3  17   3      254.42      174.66     78.84 o 
   4  17   3     2913.84     2820.84    122.52 o 
   5  17   3      724.80      664.72     92.45 o 
   6  17   3     1976.50     2076.47    119.66 o 
   7  17   3      400.75      389.01     93.37 o 
  -6  18   3      497.56      530.39    106.79 o 
  -5  18   3      626.73      675.06     94.24 o 
  -4  18   3      460.92      352.65     72.50 o 
  -3  18   3      257.86      177.32     59.71 o 
  -2  18   3     1218.89     1342.12    101.11 o 
  -1  18   3     1140.61     1149.65     80.10 o 
   0  18   3     1677.26     1706.17     94.41 o 
   1  18   3      723.21      580.44     92.77 o 
   2  18   3     1836.22     1817.69     89.57 o 
   3  18   3     1738.38     1909.10    142.96 o 
   4  18   3     1060.87     1106.89    156.91 o 
   5  18   3      368.09      283.16     85.39 o 
  -4  19   3     1171.79     1395.55    157.71 o 
  -3  19   3     4229.31     4177.78    119.38 o 
  -2  19   3     1592.68     1854.54    109.71 o 
  -1  19   3     2208.82     2355.07    103.66 o 
   0  19   3     1224.53     1231.89    139.91 o 
   1  19   3     2736.75     2871.57    115.15 o 
   2  19   3      519.36      764.88    104.24 o 
   3  19   3     3840.05     4229.53    160.22 o 
 -16   0   4     2189.13     2201.23    153.00 o 
 -14   0   4     6495.65     7203.39    230.73 o 
 -12   0   4     6277.84     6025.43    327.39 o 
 -10   0   4    21474.36    21282.17    401.84 o 
  -8   0   4    17366.71    16948.46    317.71 o 
  -6   0   4     5446.96     4839.28     83.85 o 
  -4   0   4     1984.17     1931.54     44.49 o 
  -2   0   4   345041.09   367960.75   5200.44 o 
   0   0   4     2516.62     2619.06     47.98 o 
   2   0   4    10062.75    10086.50    137.90 o 
   4   0   4    36195.34    38058.68    567.78 o 
   6   0   4     2297.73     2207.76     79.55 o 
   8   0   4       41.71       24.85     32.89 o 
  10   0   4     6706.00     6782.41    281.35 o 
  12   0   4     1473.68     1742.65    198.12 o 
  14   0   4      310.92      208.81    150.26 o 
 -16   1   4      724.09      564.00     91.05 o 
 -15   1   4      128.71      147.63     69.52 o 
 -14   1   4      832.03      979.19    113.06 o 
 -13   1   4     2047.42     1952.43     83.59 o 
 -12   1   4     2619.86     2733.79     91.43 o 
 -11   1   4     1256.26     1256.45     62.19 o 
 -10   1   4     1877.82     1783.66     67.71 o 
  -9   1   4       48.76        7.41     31.92 o 
  -8   1   4    12066.90    12278.17    177.46 o 
  -7   1   4     2676.97     2690.81     50.11 o 
  -6   1   4     3558.97     3359.33     51.50 o 
  -5   1   4     3765.11     3659.16     48.82 o 
  -4   1   4     1796.34     1801.05     33.74 o 
  -3   1   4     9718.52    10328.35    123.36 o 
  -2   1   4    30369.54    31225.19    379.93 o 
  -1   1   4      184.05      160.74     22.56 o 
   0   1   4    28973.52    32447.99    298.28 o 
   1   1   4     4488.50     4807.06     60.04 o 
   2   1   4     8798.13     9092.69    131.96 o 
   3   1   4      173.31      142.64     18.69 o 
   4   1   4     3476.36     3233.34     61.76 o 
   5   1   4     7301.87     7555.12     98.26 o 
   6   1   4     9821.47     9450.59    117.33 o 
   7   1   4     2717.78     2686.68     56.76 o 
   8   1   4    13543.36    12746.26    174.21 o 
   9   1   4      353.26      255.36     63.96 o 
  10   1   4     9639.58     9252.84    243.48 o 
  11   1   4     2010.83     1799.65    113.78 o 
  12   1   4     6065.75     6281.62    209.50 o 
  13   1   4      334.30      228.11    103.66 o 
  14   1   4     5690.60     5709.91    311.00 o 
 -16   2   4     1876.07     2142.82    114.94 o 
 -15   2   4      719.53      731.95     86.96 o 
 -14   2   4     2522.11     2525.74    100.18 o 
 -13   2   4     5127.91     5276.97    131.82 o 
 -12   2   4     9462.59     9556.94    195.18 o 
 -11   2   4      315.32      239.02     46.51 o 
 -10   2   4     5163.31     4914.92    109.81 o 
  -9   2   4      804.05      688.10     50.52 o 
  -8   2   4     8894.21     8535.58    139.17 o 
  -7   2   4     5485.12     5388.23     77.40 o 
  -6   2   4    13223.61    13751.26    152.98 o 
  -5   2   4     9675.12     9888.46    114.72 o 
  -4   2   4     5744.10     5657.26     77.40 o 
  -3   2   4      887.27      914.58     24.11 o 
  -2   2   4    11720.44    12912.38    149.38 o 
  -1   2   4    34700.48    35998.71    562.53 o 
   0   2   4    60722.63    63771.01    576.44 o 
   1   2   4     2181.26     2376.15     43.68 o 
   2   2   4    10053.68    10447.16    150.94 o 
   3   2   4     8655.88     9238.78    138.84 o 
   4   2   4     6279.28     6152.77     80.36 o 
   5   2   4     6394.37     6713.34    130.57 o 
   6   2   4     8653.33     8582.67    110.05 o 
   7   2   4     3401.51     3279.76     63.58 o 
   8   2   4      342.28      320.81     66.07 o 
   9   2   4     6050.91     5812.13    199.41 o 
  10   2   4     1216.19     1025.06    102.87 o 
  11   2   4     1765.45     1780.23    115.87 o 
  12   2   4     1728.70     1626.21    118.18 o 
  13   2   4      266.01      180.02     94.51 o 
  14   2   4      925.57     1004.31    134.37 o 
 -16   3   4      317.60      210.80     91.32 o 
 -15   3   4      833.86      855.16    102.79 o 
 -14   3   4      352.04      247.49     95.22 o 
 -13   3   4      213.69      158.86     55.52 o 
 -12   3   4      118.59       53.49     51.19 o 
 -11   3   4      853.69      764.76     61.89 o 
 -10   3   4      708.71      758.22     78.22 o 
  -9   3   4     3578.24     3717.79     88.78 o 
  -8   3   4     1790.83     1710.13     58.09 o 
  -7   3   4     5033.59     4923.66     75.73 o 
  -6   3   4      143.49       80.44     18.75 o 
  -5   3   4    39492.75    42577.57    453.43 o 
  -4   3   4     1038.50      982.31     28.55 o 
  -3   3   4    27024.20    28897.42    277.60 o 
  -2   3   4    21265.75    21924.73    243.40 o 
  -1   3   4     1755.35     2068.44     44.39 o 
   0   3   4     1374.05     1385.40     43.54 o 
   1   3   4     2023.32     1888.53     40.45 o 
   2   3   4    20754.48    21467.83    320.55 o 
   3   3   4    20903.85    22240.70    284.36 o 
   4   3   4    10190.52     9919.40    129.66 o 
   5   3   4      244.56       82.25     19.30 o 
   6   3   4     8083.43     8256.09    108.04 o 
   7   3   4     8868.40     9016.23    118.75 o 
   8   3   4      925.87      910.91     51.78 o 
   9   3   4    18664.95    18692.66    392.94 o 
  10   3   4    13263.16    12666.04    295.82 o 
  11   3   4    10015.38     9154.43    252.41 o 
  12   3   4     2975.47     3083.87    148.42 o 
  13   3   4     3006.85     3078.19    201.81 o 
  14   3   4     2005.82     2012.50    155.24 o 
 -16   4   4      673.78      875.99    191.80 o 
 -15   4   4     5962.80     6518.64    162.29 o 
 -14   4   4      987.45     1073.47    204.39 o 
 -13   4   4     2716.03     2688.27     95.35 o 
 -12   4   4      453.72      299.58     55.39 o 
 -11   4   4     5127.00     5098.54    153.90 o 
 -10   4   4     2650.47     2621.33     79.56 o 
  -9   4   4     6532.54     6667.00    126.02 o 
  -8   4   4     2083.59     2053.11     63.49 o 
  -7   4   4    15506.98    15737.04    178.49 o 
  -6   4   4     1515.62     1344.82     38.82 o 
  -5   4   4    15153.22    14846.58    186.40 o 
  -4   4   4     5167.45     5405.92     74.70 o 
  -3   4   4    24226.81    24304.88    424.33 o 
  -2   4   4     6059.78     6026.39     89.60 o 
  -1   4   4      342.42      261.80     25.92 o 
   0   4   4     2362.92     2286.24     43.60 o 
   1   4   4    10857.86    11046.79    137.61 o 
   2   4   4     1717.79     1791.36     51.12 o 
   3   4   4    17133.41    18023.16    208.60 o 
   4   4   4      171.60      215.92     36.67 o 
   5   4   4     9040.19     8613.68    134.49 o 
   6   4   4     1897.33     1975.04     54.86 o 
   7   4   4    10893.47    11068.30    185.23 o 
   8   4   4     1464.00     1467.44     54.88 o 
   9   4   4     2101.25     1852.63    103.32 o 
  10   4   4       62.49       53.41     63.78 o 
  11   4   4     1736.73     1540.40    106.43 o 
  12   4   4        2.36       37.77     78.35 o 
  13   4   4      692.65      480.71    105.32 o 
  14   4   4        5.98      -84.45     96.83 o 
 -15   5   4     2671.09     2593.98    110.17 o 
 -14   5   4       22.95        0.41     58.14 o 
 -13   5   4     1319.39     1267.28    160.42 o 
 -12   5   4       10.56      -26.65     46.74 o 
 -11   5   4     2753.41     2521.72     83.48 o 
 -10   5   4       11.87       12.26     38.32 o 
  -9   5   4     2527.78     2527.30     74.96 o 
  -8   5   4        0.45       14.47     29.52 o 
  -7   5   4    11592.83    11996.74    168.41 o 
  -6   5   4     4325.17     4574.17     74.93 o 
  -5   5   4    14764.54    15113.95    168.61 o 
  -4   5   4      593.49      578.90     26.10 o 
  -3   5   4    21542.51    22294.01    254.07 o 
  -2   5   4     1141.25      986.59     28.47 o 
  -1   5   4     9907.04    10005.83    126.74 o 
   0   5   4     3497.90     3668.57     76.60 o 
   1   5   4    10984.17    10598.16    231.39 o 
   2   5   4       32.83        7.67     16.09 o 
   3   5   4    15391.30    15479.03    225.27 o 
   4   5   4       42.20       -6.44     19.82 o 
   5   5   4    19894.05    20419.61    244.06 o 
   6   5   4      332.36      184.24     51.86 o 
   7   5   4    10530.31     9957.14    178.11 o 
   8   5   4      287.79      296.03     73.62 o 
   9   5   4     5452.38     5132.27    168.34 o 
  10   5   4      959.01      771.36    113.42 o 
  11   5   4     3327.39     3560.70    154.80 o 
  12   5   4        1.29     -111.85     78.61 o 
  13   5   4     4304.61     4230.08    306.22 o 
  14   5   4       21.52      107.94    106.63 o 
 -15   6   4     4775.05     5033.90    149.10 o 
 -14   6   4      221.84      193.13     66.51 o 
 -13   6   4     4318.22     4401.85    123.56 o 
 -12   6   4      174.75       15.04     49.33 o 
 -11   6   4     6048.01     6176.44    136.93 o 
 -10   6   4      207.43       90.09     55.62 o 
  -9   6   4     8580.81     8747.25    152.42 o 
  -8   6   4      113.11       58.10     31.43 o 
  -7   6   4    14525.29    14178.04    170.33 o 
  -6   6   4      246.55      114.88     23.70 o 
  -5   6   4    17303.02    17491.27    214.14 o 
  -4   6   4      404.55      323.12     41.26 o 
  -3   6   4    13360.05    13612.61    251.21 o 
  -2   6   4       31.10       25.29     15.67 o 
  -1   6   4    21031.38    21950.37    250.20 o 
   0   6   4      351.37      375.33     26.31 o 
   1   6   4    19448.73    20068.35    234.09 o 
   2   6   4      688.58      610.79     39.17 o 
   3   6   4     9985.86    10208.50    199.54 o 
   4   6   4     2338.45     2191.16     62.87 o 
   5   6   4    23650.61    24428.72    352.84 o 
   6   6   4     1576.06     1589.03     77.44 o 
   7   6   4    12789.65    13064.01    222.47 o 
   8   6   4        1.52      -58.61     39.07 o 
   9   6   4     1571.65     1433.03     99.07 o 
  10   6   4      616.85      552.88    101.64 o 
  11   6   4     1111.64     1126.58    195.18 o 
  12   6   4      232.23      202.16    124.11 o 
  13   6   4      297.77      301.44    104.41 o 
  14   6   4       70.37       35.86    104.63 o 
 -15   7   4      554.71      563.43    148.23 o 
 -14   7   4      136.41      145.18     95.22 o 
 -13   7   4     1076.96     1111.48    187.74 o 
 -12   7   4      153.29      146.88     56.46 o 
 -11   7   4     1246.98     1308.59     75.88 o 
 -10   7   4     1934.08     1832.92     80.96 o 
  -9   7   4     2617.10     2606.28     81.36 o 
  -8   7   4     1041.53     1015.49     59.82 o 
  -7   7   4      816.04      717.05     61.94 o 
  -6   7   4     2460.23     2642.58     64.15 o 
  -5   7   4     6203.88     5984.87    124.39 o 
  -4   7   4      547.32      517.25     40.31 o 
  -3   7   4    31594.11    33205.81    393.56 o 
  -2   7   4     3018.79     3071.02     60.70 o 
  -1   7   4     5103.50     4518.29     78.22 o 
   0   7   4     5482.92     5328.69     88.36 o 
   1   7   4    10728.01    10473.17    126.88 o 
   2   7   4      201.81      127.24     25.06 o 
   3   7   4     6441.69     6103.52     98.34 o 
   4   7   4     1035.71     1062.71     42.83 o 
   5   7   4    12079.10    11959.12    193.69 o 
   6   7   4     1646.86     1604.73    110.19 o 
   7   7   4     6756.34     6834.92    146.56 o 
   8   7   4     1921.55     1975.84     83.67 o 
   9   7   4     5116.97     5027.10    170.95 o 
  10   7   4     4948.66     4535.04    170.43 o 
  11   7   4     4450.30     4351.19    175.36 o 
  12   7   4     2181.56     2215.61    215.26 o 
  13   7   4     3790.67     3934.40    183.39 o 
 -15   8   4     1319.23     1337.12    347.27 o 
 -14   8   4     1187.38     1201.43    130.87 o 
 -13   8   4     2417.69     2381.60    140.09 o 
 -12   8   4     4498.33     4465.85    208.26 o 
 -11   8   4     1425.11     1433.82     82.24 o 
 -10   8   4     6941.16     7235.47    164.35 o 
  -9   8   4     1729.82     1732.97    101.14 o 
  -8   8   4     8717.85     8676.46    169.38 o 
  -7   8   4     4578.26     4402.91     91.19 o 
  -6   8   4     6661.49     6677.41    100.58 o 
  -5   8   4     4478.40     4283.84     74.37 o 
  -4   8   4      508.71      405.73     49.17 o 
  -3   8   4      567.35      440.02     32.40 o 
  -2   8   4     1335.00     1137.54     40.43 o 
  -1   8   4     4776.97     4515.87     82.20 o 
   0   8   4     4116.00     3877.78     75.82 o 
   1   8   4    12087.63    12755.03    151.45 o 
   2   8   4     8552.78     8668.71    115.34 o 
   3   8   4     7663.41     7934.52    129.17 o 
   4   8   4     5067.16     5039.14     93.08 o 
   5   8   4       14.74       14.90     26.35 o 
   6   8   4     2894.06     2856.64     88.16 o 
   7   8   4     3773.50     3639.06    200.33 o 
   8   8   4     4782.26     4179.15    140.89 o 
   9   8   4     1368.29     1334.92     81.71 o 
  10   8   4      214.30      168.99    117.66 o 
  11   8   4      131.01      228.60     87.88 o 
  12   8   4      693.40      567.86    106.37 o 
  13   8   4      275.30      290.52    104.47 o 
 -14   9   4      280.61      308.92    112.81 o 
 -13   9   4      195.97       98.14     93.00 o 
 -12   9   4      370.34      171.06     83.87 o 
 -11   9   4        3.43       24.85     70.76 o 
 -10   9   4     2154.46     2088.66    117.31 o 
  -9   9   4      503.63      544.05    147.16 o 
  -8   9   4     1946.08     1932.05     78.20 o 
  -7   9   4     1994.06     2002.67     57.08 o 
  -6   9   4     2440.67     2535.51     61.03 o 
  -5   9   4      736.91      700.97     44.63 o 
  -4   9   4     4982.97     4753.56     80.82 o 
  -3   9   4     3925.02     3668.14     68.86 o 
  -2   9   4    11555.21    11406.17    158.79 o 
  -1   9   4     4876.17     4861.33     90.09 o 
   0   9   4    13997.90    13541.80    181.97 o 
   1   9   4     2359.22     2323.29     54.05 o 
   2   9   4     4952.57     5069.04     84.51 o 
   3   9   4       71.88       37.55     27.33 o 
   4   9   4     9995.86    10176.67    165.08 o 
   5   9   4     2026.99     1993.05     63.38 o 
   6   9   4     2414.78     2258.47    110.81 o 
   7   9   4     2608.30     2611.02     91.48 o 
   8   9   4     8803.52     8217.65    171.97 o 
   9   9   4      876.66     1115.47    112.49 o 
  10   9   4     4159.12     4415.56    166.59 o 
  11   9   4     1245.88     1360.52    126.16 o 
  12   9   4     4477.22     4720.15    189.70 o 
  13   9   4      418.25      350.21    101.38 o 
 -14  10   4     3015.59     3033.85    169.13 o 
 -13  10   4       63.08       38.13     92.93 o 
 -12  10   4     5643.34     6304.25    215.74 o 
 -11  10   4      382.43      211.10     79.81 o 
 -10  10   4     8652.17     8745.45    240.74 o 
  -9  10   4      290.32      128.85     62.34 o 
  -8  10   4     7760.38     7638.72    162.63 o 
  -7  10   4      905.01      822.44     69.45 o 
  -6  10   4     4368.44     4276.65     82.24 o 
  -5  10   4      308.74      285.95     44.80 o 
  -4  10   4     4181.99     4216.70     78.85 o 
  -3  10   4       67.42       25.26     24.59 o 
  -2  10   4    13744.82    13907.68    189.52 o 
  -1  10   4       85.60       97.11     27.53 o 
   0  10   4    10897.92    10836.49    159.82 o 
   1  10   4      326.17      254.40     33.27 o 
   2  10   4     1975.31     1977.76     54.37 o 
   3  10   4       97.89       64.87     27.27 o 
   4  10   4     5413.28     5605.95    106.71 o 
   5  10   4      247.82      200.96     45.47 o 
   6  10   4     3445.31     3348.58    101.75 o 
   7  10   4      166.19      181.62     50.59 o 
   8  10   4      599.13      766.91    127.47 o 
   9  10   4       45.72       44.92     54.13 o 
  10  10   4      950.57     1066.37    116.75 o 
  11  10   4      283.39      376.07     91.46 o 
  12  10   4      258.97      258.33     94.47 o 
 -13  11   4       19.51       44.47    111.77 o 
 -12  11   4     1897.59     2000.71    131.84 o 
 -11  11   4       31.37      -54.44     80.51 o 
 -10  11   4      538.19      458.16     91.24 o 
  -9  11   4      118.06       66.75     69.73 o 
  -8  11   4     3947.00     4138.49    124.63 o 
  -7  11   4      549.16      531.40    105.78 o 
  -6  11   4     1671.77     1512.74     72.99 o 
  -5  11   4      388.57      337.60     61.82 o 
  -4  11   4      733.07      641.62     49.88 o 
  -3  11   4     1314.54     1262.93     47.76 o 
  -2  11   4    13217.73    13199.34    168.42 o 
  -1  11   4      324.47      280.43     36.59 o 
   0  11   4    13157.79    13070.56    187.45 o 
   1  11   4      451.38      388.26     81.69 o 
   2  11   4     4332.91     4008.99     83.85 o 
   3  11   4      802.58      921.02     49.27 o 
   4  11   4     4762.98     4748.53    100.95 o 
   5  11   4     6444.08     6518.28    145.95 o 
   6  11   4    16806.34    15899.03    265.11 o 
   7  11   4     1753.87     1821.77     83.47 o 
   8  11   4     1804.13     1943.08     88.50 o 
   9  11   4      106.11      153.30     60.43 o 
  10  11   4     5016.68     5174.24    188.25 o 
  11  11   4       18.42      -54.26     83.42 o 
  12  11   4     5145.34     5573.64    213.24 o 
 -13  12   4      899.69      828.87    141.07 o 
 -12  12   4     3886.42     4032.10    182.56 o 
 -11  12   4     1881.49     1771.29    128.36 o 
 -10  12   4     4151.46     4256.39    199.78 o 
  -9  12   4     2091.25     1866.58    115.30 o 
  -8  12   4     2439.34     2460.26     98.16 o 
  -7  12   4     2520.46     2512.37     83.56 o 
  -6  12   4     5706.26     5640.94    153.20 o 
  -5  12   4      275.65      254.52     45.20 o 
  -4  12   4     5731.42     5441.35    115.79 o 
  -3  12   4     1972.24     1922.39     68.99 o 
  -2  12   4     9451.68     9497.05    161.04 o 
  -1  12   4     1828.29     1742.67     77.33 o 
   0  12   4     6828.05     6864.81    125.96 o 
   1  12   4     1001.07      966.46     76.17 o 
   2  12   4     5758.56     5545.88    100.47 o 
   3  12   4      228.39      162.43     36.49 o 
   4  12   4     4393.98     4450.05    100.69 o 
   5  12   4      994.91     1211.02     76.64 o 
   6  12   4     1860.65     1903.95     83.89 o 
   7  12   4     1203.82     1288.75     82.71 o 
   8  12   4      513.53      601.42     72.95 o 
   9  12   4      771.73      923.12     87.64 o 
  10  12   4      575.56      697.89    169.96 o 
  11  12   4      204.30      184.94     97.12 o 
 -12  13   4       15.86       38.55    101.65 o 
 -11  13   4      960.45     1030.86    253.18 o 
 -10  13   4      274.61      213.25     87.48 o 
  -9  13   4     1251.22     1349.13    126.43 o 
  -8  13   4     1248.18     1469.59    168.01 o 
  -7  13   4     3625.22     3322.00    115.06 o 
  -6  13   4     1955.01     1833.23     75.93 o 
  -5  13   4    11230.02    11233.22    187.52 o 
  -4  13   4      465.78      375.55     50.98 o 
  -3  13   4     5697.70     5731.37    123.98 o 
  -2  13   4      985.86      911.55    146.13 o 
  -1  13   4     7270.87     7127.02    162.01 o 
   0  13   4     4123.61     4045.32    100.06 o 
   1  13   4     2841.29     2874.76    100.10 o 
   2  13   4     3681.79     3511.77     94.36 o 
   3  13   4     4423.85     4546.25     95.50 o 
   4  13   4     7375.23     7398.66    143.22 o 
   5  13   4     1714.85     1673.21     82.50 o 
   6  13   4     1538.50     1601.04     83.41 o 
   7  13   4     3178.94     3324.67    115.55 o 
   8  13   4     2904.14     2940.60    113.40 o 
   9  13   4     2965.67     3009.49    148.71 o 
  10  13   4     2341.32     2158.30    139.49 o 
 -11  14   4     2648.16     2788.60    156.78 o 
 -10  14   4      383.04      233.12     96.09 o 
  -9  14   4     3621.03     3617.45    163.92 o 
  -8  14   4      158.04      119.51     67.66 o 
  -7  14   4     9593.13     9385.97    207.00 o 
  -6  14   4     1669.46     1687.78     76.67 o 
  -5  14   4    11340.92    10722.09    186.61 o 
  -4  14   4     1329.97     1221.96     75.57 o 
  -3  14   4     3027.58     2952.15     92.62 o 
  -2  14   4     3956.04     3813.89    103.40 o 
  -1  14   4     4086.18     3843.79    103.24 o 
   0  14   4      599.55      451.36     55.94 o 
   1  14   4     8797.87     8613.17    188.26 o 
   2  14   4      344.10      265.03     50.11 o 
   3  14   4     2675.03     2593.12     87.25 o 
   4  14   4      240.62      186.05     59.77 o 
   5  14   4     1039.03     1283.64     93.44 o 
   6  14   4      282.21      396.30     68.43 o 
   7  14   4     1632.19     1746.05     97.86 o 
   8  14   4      214.93      240.89     74.21 o 
   9  14   4     1347.23     1634.80    128.38 o 
  10  14   4      200.23      408.55    106.05 o 
 -10  15   4       19.46      -43.38     98.13 o 
  -9  15   4     2373.92     2483.67    142.62 o 
  -8  15   4      219.98      268.17     73.28 o 
  -7  15   4     2151.30     1995.61     87.45 o 
  -6  15   4       75.95       38.48     53.70 o 
  -5  15   4     5919.70     5758.32    135.29 o 
  -4  15   4      572.37      506.79     88.87 o 
  -3  15   4    10433.88    10147.74    184.95 o 
  -2  15   4      131.59      104.42     57.83 o 
  -1  15   4     2709.34     2787.48     92.69 o 
   0  15   4      602.52      533.18     59.76 o 
   1  15   4     5578.73     5534.78    151.86 o 
   2  15   4      235.28      209.33     53.89 o 
   3  15   4     7387.34     7316.02    318.13 o 
   4  15   4      111.62      163.95     62.89 o 
   5  15   4     5992.20     5843.32    162.08 o 
   6  15   4       30.43       51.62     68.11 o 
   7  15   4     4476.33     4426.75    178.57 o 
   8  15   4       66.24       36.94    197.39 o 
   9  15   4     4507.01     5008.46    295.36 o 
  -9  16   4     4147.54     4308.07    190.60 o 
  -8  16   4        8.75      -67.31     88.47 o 
  -7  16   4     3583.95     3586.87    116.90 o 
  -6  16   4      105.06       54.52     59.82 o 
  -5  16   4     5702.23     5723.63    140.12 o 
  -4  16   4       89.05       29.39     54.74 o 
  -3  16   4     3792.00     3781.72    129.88 o 
  -2  16   4        1.24       15.76     52.52 o 
  -1  16   4     2878.85     3104.11    102.11 o 
   0  16   4       20.73       -3.36     51.76 o 
   1  16   4     2518.45     2598.87     95.67 o 
   2  16   4        0.82       36.91     54.11 o 
   3  16   4     4406.55     4714.03    147.18 o 
   4  16   4        8.01       68.18     67.09 o 
   5  16   4     1973.78     1868.91    103.68 o 
   6  16   4        9.67       25.86     70.34 o 
   7  16   4     2160.62     2322.55    117.70 o 
   8  16   4       29.79       94.24    104.63 o 
  -8  17   4      992.84      861.90    266.07 o 
  -7  17   4     1204.70     1212.31    249.55 o 
  -6  17   4      849.97      722.28     94.52 o 
  -5  17   4     2591.23     2587.78    117.94 o 
  -4  17   4      840.53      793.37    140.56 o 
  -3  17   4     1995.88     1955.92    105.23 o 
  -2  17   4     1158.16     1285.61    112.15 o 
  -1  17   4     5966.48     5879.96    144.49 o 
   0  17   4     1402.01     1469.87     88.90 o 
   1  17   4     4173.59     4158.55    122.21 o 
   2  17   4      624.94      659.44     90.16 o 
   3  17   4     3958.17     3900.41    141.38 o 
   4  17   4      677.54      599.34     87.13 o 
   5  17   4     2474.22     2385.68    116.75 o 
   6  17   4     1332.56     1543.46    118.73 o 
  -6  18   4     1627.62     1698.21    168.51 o 
  -5  18   4     1889.81     1960.81    119.60 o 
  -4  18   4     1925.95     1853.56    114.64 o 
  -3  18   4     1749.24     1872.01    100.57 o 
  -2  18   4     1249.17     1189.75    136.77 o 
  -1  18   4     1823.01     1895.18     95.27 o 
   0  18   4      578.70      586.90     78.83 o 
   1  18   4     2260.25     2321.78    117.58 o 
   2  18   4      394.54      243.55     80.70 o 
   3  18   4     1509.00     1582.60    121.88 o 
   4  18   4      137.23      163.14     82.98 o 
   5  18   4     1314.16     1511.45    123.35 o 
  -4  19   4     1812.27     1921.33    112.17 o 
  -3  19   4     1772.34     1894.91    157.50 o 
  -2  19   4     1310.36     1235.77    122.33 o 
  -1  19   4      742.76      694.82     83.98 o 
   0  19   4     2000.07     2152.70    107.66 o 
   1  19   4     1263.64     1243.85    116.58 o 
   2  19   4     2189.00     2300.30    125.71 o 
 -15   0   5      806.87      654.77    119.23 o 
 -13   0   5     1318.65     1354.27    171.98 o 
 -11   0   5     8344.35     8336.63    218.99 o 
  -9   0   5     4369.34     4496.90    139.86 o 
  -7   0   5     4883.57     4736.56     88.25 o 
  -5   0   5    23241.10    23966.89    688.24 o 
  -3   0   5    14800.39    15206.75    200.24 o 
  -1   0   5    53193.75    56462.61    658.12 o 
   1   0   5    32835.44    34264.34    412.06 o 
   3   0   5    37035.68    40399.07    601.24 o 
   5   0   5    13698.41    13202.72    242.26 o 
   7   0   5    19795.61    19644.45    454.45 o 
   9   0   5     2169.01     1976.86    150.26 o 
  11   0   5    18867.85    18061.01    554.98 o 
  13   0   5     7647.62     8414.94    374.90 o 
 -16   1   5       27.27       24.90     76.48 o 
 -15   1   5     2393.27     2750.35    108.83 o 
 -14   1   5      362.97      294.24     75.32 o 
 -13   1   5     2502.07     2380.56     91.55 o 
 -12   1   5       15.32       -9.25     43.11 o 
 -11   1   5     7093.91     7357.20    142.68 o 
 -10   1   5       58.27        9.82     35.17 o 
  -9   1   5    10728.56    10701.32    168.21 o 
  -8   1   5     2908.56     2972.03     85.79 o 
  -7   1   5    16548.76    16985.20    164.14 o 
  -6   1   5     3683.87     3882.87     64.79 o 
  -5   1   5    17028.85    17261.37    176.78 o 
  -4   1   5     2052.91     2092.03     38.79 o 
  -3   1   5    43029.65    46130.86    481.00 o 
  -2   1   5    50332.49    56384.25    466.46 o 
  -1   1   5    22688.81    24385.45    212.43 o 
   0   1   5     6357.34     6379.24     73.93 o 
   1   1   5     1299.40     1102.76     26.89 o 
   2   1   5      318.52      229.90     26.74 o 
   3   1   5    25943.44    27637.06    302.82 o 
   4   1   5     2506.96     2738.36     59.85 o 
   5   1   5     8983.21     9178.91    130.99 o 
   6   1   5      327.72      309.53     60.33 o 
   7   1   5     1392.05     1453.23     52.16 o 
   8   1   5       22.28       61.50     30.64 o 
   9   1   5       48.03        7.24     56.88 o 
  10   1   5      233.46      253.86     75.66 o 
  11   1   5      200.17      131.21     77.34 o 
  12   1   5        0.73       80.40     83.20 o 
  13   1   5      152.10       63.23     93.48 o 
  14   1   5        1.75       63.92     99.99 o 
 -16   2   5      705.85      667.43    115.55 o 
 -15   2   5      787.45      704.42    104.92 o 
 -14   2   5     2291.95     2439.33    115.50 o 
 -13   2   5      907.80      990.74    149.67 o 
 -12   2   5      450.06      452.06     65.61 o 
 -11   2   5      837.00      779.03     71.18 o 
 -10   2   5      993.40      938.95     54.66 o 
  -9   2   5     6263.68     6107.81    116.50 o 
  -8   2   5     3016.72     3017.71     74.40 o 
  -7   2   5     4276.28     4381.41     70.45 o 
  -6   2   5    10338.93    10460.89    124.91 o 
  -5   2   5     5022.68     4738.15     69.47 o 
  -4   2   5    13983.71    14242.35    151.73 o 
  -3   2   5    26123.20    25484.25    911.35 o 
  -2   2   5      546.45      500.30     24.33 o 
  -1   2   5    17996.73    18197.42    234.20 o 
   0   2   5     2880.78     2873.57     42.65 o 
   1   2   5    22226.92    23342.47    255.25 o 
   2   2   5    18827.28    19842.58    200.28 o 
   3   2   5     7025.99     6685.58    114.85 o 
   4   2   5     2133.54     2006.19     51.40 o 
   5   2   5    17529.35    17215.34    212.02 o 
   6   2   5     3644.23     3573.06     74.84 o 
   7   2   5    11707.51    11251.65    160.71 o 
   8   2   5     3746.38     3631.04     88.00 o 
   9   2   5    25863.33    24577.53    654.78 o 
  10   2   5     6661.93     6530.71    201.49 o 
  11   2   5     3665.67     3635.19    157.02 o 
  12   2   5     2612.84     2533.13    151.54 o 
  13   2   5     4462.45     4319.87    188.40 o 
  14   2   5     2254.02     2315.10    149.86 o 
 -16   3   5     2202.35     2375.24    111.66 o 
 -15   3   5     2070.79     2373.58    102.92 o 
 -14   3   5     4129.47     4419.95    126.19 o 
 -13   3   5      205.28      102.94     52.93 o 
 -12   3   5     2033.70     2039.28     79.01 o 
 -11   3   5     3352.33     3326.18     92.94 o 
 -10   3   5     3958.88     3849.95     95.69 o 
  -9   3   5     2975.20     2927.29     77.46 o 
  -8   3   5     6888.81     6928.10    120.85 o 
  -7   3   5     4803.78     4493.22     72.87 o 
  -6   3   5     1934.44     1740.15     42.07 o 
  -5   3   5    12607.33    12922.66    145.31 o 
  -4   3   5     5900.81     5567.43     97.07 o 
  -3   3   5     1049.91      934.97     26.97 o 
  -2   3   5    39613.82    41529.19    810.83 o 
  -1   3   5    18840.44    20068.15    360.81 o 
   0   3   5     8247.19     8463.17    100.68 o 
   1   3   5      867.89      938.48     31.17 o 
   2   3   5     6625.31     7005.83    100.15 o 
   3   3   5       48.43        4.61     22.24 o 
   4   3   5      192.47      143.98     52.04 o 
   5   3   5        8.45      -19.82     18.12 o 
   6   3   5      850.75      809.39     72.40 o 
   7   3   5     1468.26     1509.95     54.32 o 
   8   3   5     1512.19     1445.15     55.70 o 
   9   3   5      648.37      455.26     76.95 o 
  10   3   5     2154.82     2160.81    117.82 o 
  11   3   5      130.43       60.16     74.95 o 
  12   3   5       82.47       28.87     73.17 o 
  13   3   5       39.93       51.69     95.17 o 
  14   3   5       24.31      -16.49     98.08 o 
 -16   4   5     1107.89     1165.36    109.49 o 
 -15   4   5      205.03        5.51     68.36 o 
 -14   4   5      752.48      712.48    153.11 o 
 -13   4   5      710.29      586.01     68.08 o 
 -12   4   5     6190.81     6061.07    135.61 o 
 -11   4   5     1189.64     1243.43     66.72 o 
 -10   4   5     2272.72     2237.21     90.36 o 
  -9   4   5      117.79       79.01     33.01 o 
  -8   4   5     3075.46     2953.13     74.87 o 
  -7   4   5     1538.92     1579.65     44.14 o 
  -6   4   5    22282.22    22558.26    236.71 o 
  -5   4   5     3908.91     4057.13     65.80 o 
  -4   4   5    32900.75    33446.13    324.67 o 
  -3   4   5      915.69      844.02     40.81 o 
  -2   4   5    11530.92    12127.88    154.49 o 
  -1   4   5     5461.02     5351.34     98.66 o 
   0   4   5    21258.44    21650.35    242.62 o 
   1   4   5     1368.81     1233.78     36.17 o 
   2   4   5    27584.18    29213.52    323.00 o 
   3   4   5     4196.21     4230.64     91.04 o 
   4   4   5    16000.28    16766.11    230.17 o 
   5   4   5     5234.73     5133.25     86.69 o 
   6   4   5    15082.01    15326.58    201.37 o 
   7   4   5     3740.55     3621.90     81.81 o 
   8   4   5    13343.25    13257.70    187.89 o 
   9   4   5      249.47       78.29     60.94 o 
  10   4   5     9642.88     9296.61    250.36 o 
  11   4   5       30.68       37.89     69.69 o 
  12   4   5     5723.45     5780.68    209.10 o 
  13   4   5      239.32      288.99    102.72 o 
  14   4   5     2705.54     2863.11    169.26 o 
 -15   5   5      159.65       87.57     82.54 o 
 -14   5   5     2225.05     2583.45    101.14 o 
 -13   5   5      583.34      502.59     94.16 o 
 -12   5   5     8519.98     8741.08    168.72 o 
 -11   5   5      325.84      276.07     48.59 o 
 -10   5   5     7792.67     7704.25    144.11 o 
  -9   5   5       66.47       39.13     32.89 o 
  -8   5   5     5750.86     5253.69    131.08 o 
  -7   5   5      798.86      663.17     61.58 o 
  -6   5   5    19382.29    20157.41    251.22 o 
  -5   5   5        7.52       10.53     18.09 o 
  -4   5   5    11156.12    11272.81    131.28 o 
  -3   5   5     1087.33     1195.27     40.71 o 
  -2   5   5    11473.21    11297.78    193.48 o 
  -1   5   5      386.58      299.00     31.09 o 
   0   5   5     8478.88     8248.86    112.10 o 
   1   5   5     2211.53     2512.09     54.35 o 
   2   5   5     1481.98     1418.62     35.40 o 
   3   5   5     1392.94     1330.41     39.45 o 
   4   5   5      844.72      766.74     34.69 o 
   5   5   5     1100.68     1028.12     52.36 o 
   6   5   5     2962.58     2985.36     88.19 o 
   7   5   5      645.71      689.08     88.98 o 
   8   5   5     5001.43     4905.26    102.51 o 
   9   5   5      215.96      102.32     61.44 o 
  10   5   5     6468.53     6245.25    302.90 o 
  11   5   5       17.90      -33.65     72.60 o 
  12   5   5        4.98      -24.10     82.44 o 
  13   5   5      206.22       74.89     98.15 o 
  14   5   5       31.95       90.05    112.08 o 
 -15   6   5       24.21     -112.40     83.60 o 
 -14   6   5     2146.39     2304.59    117.44 o 
 -13   6   5      353.91      284.24     65.31 o 
 -12   6   5     3942.87     3946.54    111.48 o 
 -11   6   5       34.21       69.50     48.97 o 
 -10   6   5     6286.33     6295.73    130.25 o 
  -9   6   5      439.60      402.54     56.56 o 
  -8   6   5    13934.33    14120.53    202.81 o 
  -7   6   5      548.24      603.84     46.25 o 
  -6   6   5    11258.79    11518.98    143.48 o 
  -5   6   5     1079.82     1093.26     36.87 o 
  -4   6   5    24764.30    25122.27    290.41 o 
  -3   6   5        9.13      -11.57     15.62 o 
  -2   6   5    22034.35    21812.39    249.50 o 
  -1   6   5     1679.22     1867.80     58.86 o 
   0   6   5    12185.90    12447.20    158.47 o 
   1   6   5      449.02      327.79     38.43 o 
   2   6   5    15885.64    15559.29    312.77 o 
   3   6   5     1996.45     1986.12     50.30 o 
   4   6   5    21993.53    22367.44    564.29 o 
   5   6   5      221.01      112.74     60.40 o 
   6   6   5    12286.68    12192.65    208.08 o 
   7   6   5      306.40      214.97     58.97 o 
   8   6   5    10715.77    10410.92    164.42 o 
   9   6   5     1740.55     1597.55    101.55 o 
  10   6   5     3790.27     3938.79    158.70 o 
  11   6   5     1396.39     1660.41    135.75 o 
  12   6   5     3700.84     3716.83    173.80 o 
  13   6   5      889.76      805.64    129.27 o 
 -15   7   5      292.73      308.05    112.81 o 
 -14   7   5     1844.15     1914.78    117.34 o 
 -13   7   5      472.59      325.95     79.60 o 
 -12   7   5     5685.34     5720.70    163.77 o 
 -11   7   5      420.29      308.75     53.90 o 
 -10   7   5     4711.61     4823.37    114.02 o 
  -9   7   5     2949.93     3061.77     86.76 o 
  -8   7   5     9208.48     8962.32    150.46 o 
  -7   7   5      724.77      741.41     49.99 o 
  -6   7   5    11473.07    11469.68    159.31 o 
  -5   7   5     5822.32     5524.73     93.89 o 
  -4   7   5     3474.57     3044.30     63.66 o 
  -3   7   5     3769.08     3710.62     68.16 o 
  -2   7   5     5428.88     5338.41     85.46 o 
  -1   7   5     2726.42     2868.50     58.94 o 
   0   7   5     6354.69     6432.96    100.32 o 
   1   7   5     2193.73     2217.26     81.68 o 
   2   7   5     2239.91     2255.78     49.20 o 
   3   7   5     1712.84     1680.41     48.95 o 
   4   7   5      435.14      367.53     34.82 o 
   5   7   5     2981.42     2983.23    110.17 o 
   6   7   5     1866.24     1823.98     75.03 o 
   7   7   5      623.68      690.69    108.37 o 
   8   7   5     3902.89     3613.97    138.13 o 
   9   7   5       77.94        5.92     63.16 o 
  10   7   5      409.36      239.76    100.53 o 
  11   7   5       60.38      -32.59     86.73 o 
  12   7   5      199.12      103.86     89.78 o 
  13   7   5       17.44       -2.53    104.54 o 
 -15   8   5     1054.99      972.31    137.14 o 
 -14   8   5      758.09      788.55    159.46 o 
 -13   8   5      533.94      391.85    100.52 o 
 -12   8   5     1844.38     1871.76    122.56 o 
 -11   8   5     4097.48     4073.14    272.70 o 
 -10   8   5     2841.92     3039.24    134.98 o 
  -9   8   5     1795.62     1697.28    100.11 o 
  -8   8   5     6026.69     5903.18    133.48 o 
  -7   8   5     6518.60     6637.80    115.91 o 
  -6   8   5     5567.19     5454.91     99.29 o 
  -5   8   5     2927.56     2762.66     75.02 o 
  -4   8   5     1535.88     1504.53     47.34 o 
  -3   8   5    10720.09    11170.05    151.50 o 
  -2   8   5     2908.39     2636.84     59.17 o 
  -1   8   5     2356.99     2011.79     52.50 o 
   0   8   5    20371.04    21225.75    254.98 o 
   1   8   5    12968.93    13237.88    156.72 o 
   2   8   5    10512.47    10110.06    148.14 o 
   3   8   5     5856.51     5480.49    105.50 o 
   4   8   5     3540.21     3471.35    133.86 o 
   5   8   5     2225.93     2195.22     77.25 o 
   6   8   5     5600.50     5419.33    159.41 o 
   7   8   5     8107.78     8222.65    171.31 o 
   8   8   5     1787.02     1769.04     85.32 o 
   9   8   5     7800.91     7684.16    173.58 o 
  10   8   5     3134.51     3030.01    197.94 o 
  11   8   5     2314.94     2225.05    136.84 o 
  12   8   5     2248.50     2554.42    232.56 o 
  13   8   5     2658.11     2465.87    262.39 o 
 -14   9   5      981.84      856.91    127.42 o 
 -13   9   5     1026.05     1001.60    153.02 o 
 -12   9   5      198.44      132.34    100.90 o 
 -11   9   5     2434.00     2319.02    129.97 o 
 -10   9   5      439.60      343.14     76.41 o 
  -9   9   5     2500.01     2460.43    120.42 o 
  -8   9   5     3211.71     3177.16    129.91 o 
  -7   9   5     8496.98     8540.47    167.48 o 
  -6   9   5      161.25      156.41     40.77 o 
  -5   9   5     5016.81     4579.92    140.43 o 
  -4   9   5      294.67      268.61     31.71 o 
  -3   9   5     1926.52     1846.79     53.19 o 
  -2   9   5     1046.28     1146.84     43.75 o 
  -1   9   5      873.10     1031.68     42.48 o 
   0   9   5       87.89       77.43     29.95 o 
   1   9   5     1444.93     1416.12     44.61 o 
   2   9   5      302.82      296.69     38.88 o 
   3   9   5     2218.75     2149.85     55.11 o 
   4   9   5       67.87       67.40     35.57 o 
   5   9   5     1478.02     1548.25     70.25 o 
   6   9   5      582.27      601.00     61.47 o 
   7   9   5     1762.41     1727.77    117.38 o 
   8   9   5      140.91      155.82     51.50 o 
   9   9   5      640.47      694.58     73.29 o 
  10   9   5      125.86      174.19    123.01 o 
  11   9   5      222.94      -59.66    125.95 o 
  12   9   5        4.80      162.41    152.46 o 
 -14  10   5       33.01       74.95    107.74 o 
 -13  10   5     2460.44     2405.49    148.70 o 
 -12  10   5     1327.34     1254.64    131.66 o 
 -11  10   5     1765.95     1711.42    199.78 o 
 -10  10   5      250.31      162.55     71.11 o 
  -9  10   5     3525.58     3510.41    141.66 o 
  -8  10   5      594.24      559.31     90.59 o 
  -7  10   5     3977.30     4079.87    161.84 o 
  -6  10   5      824.35      703.13     87.30 o 
  -5  10   5     1348.54     1200.61     65.03 o 
  -4  10   5       76.17       20.05     33.12 o 
  -3  10   5     8200.10     7996.06    158.77 o 
  -2  10   5       17.69      -13.85     33.73 o 
  -1  10   5    23643.18    23858.05    340.91 o 
   0  10   5      542.86      475.43     58.52 o 
   1  10   5    14183.16    13744.89    170.05 o 
   2  10   5      571.36      413.75     42.15 o 
   3  10   5     5805.98     5618.72     97.63 o 
   4  10   5       64.75       58.96     39.92 o 
   5  10   5    25544.74    24939.95    363.44 o 
   6  10   5      177.62      185.77     70.88 o 
   7  10   5     9880.63     9505.66    190.63 o 
   8  10   5      234.54      166.41     56.35 o 
   9  10   5     4664.36     4774.30    165.55 o 
  10  10   5       20.15       27.52     74.98 o 
  11  10   5     5040.43     4878.42    190.31 o 
  12  10   5       30.53       85.12    115.26 o 
 -13  11   5     1627.94     1768.02    158.15 o 
 -12  11   5        1.56      160.16     95.52 o 
 -11  11   5     4660.64     4461.03    178.32 o 
 -10  11   5        1.60      -21.81     70.56 o 
  -9  11   5     7965.45     8134.17    230.16 o 
  -8  11   5     2563.25     2535.73    139.58 o 
  -7  11   5     1222.43     1237.20     79.24 o 
  -6  11   5        8.01       -6.88     41.70 o 
  -5  11   5     8290.89     7970.38    283.43 o 
  -4  11   5     1315.01     1253.22     68.14 o 
  -3  11   5     1711.17     1654.75     73.75 o 
  -2  11   5      712.41      647.38     58.61 o 
  -1  11   5       98.77      122.38     42.94 o 
   0  11   5      611.57      538.05     55.96 o 
   1  11   5      731.98      675.13     51.90 o 
   2  11   5      436.40      406.76     54.09 o 
   3  11   5     4066.02     3905.25    118.37 o 
   4  11   5     2037.95     2039.16     70.41 o 
   5  11   5     2046.44     1901.51     80.61 o 
   6  11   5      271.17      293.09     55.10 o 
   7  11   5     2982.28     2895.51    103.42 o 
   8  11   5      841.99     1039.20     86.55 o 
   9  11   5      587.54      762.18     81.58 o 
  10  11   5      211.68      214.35    124.66 o 
  11  11   5      120.31       40.24     90.32 o 
 -13  12   5     1165.10     1435.72    266.26 o 
 -12  12   5     1215.71      865.54    124.98 o 
 -11  12   5     1963.26     2213.97    137.86 o 
 -10  12   5      221.97      151.98     83.73 o 
  -9  12   5     3451.07     3346.43    150.12 o 
  -8  12   5      426.45      350.95     76.86 o 
  -7  12   5     2494.87     2438.31     97.16 o 
  -6  12   5     2683.47     2633.89     97.05 o 
  -5  12   5     6598.39     6579.10    153.94 o 
  -4  12   5     3591.58     3547.70    109.35 o 
  -3  12   5     6650.85     6391.08    151.94 o 
  -2  12   5     2233.79     2076.40     84.33 o 
  -1  12   5     6856.15     6428.73    148.00 o 
   0  12   5     1131.46     1239.62     62.41 o 
   1  12   5     3306.59     3201.56     87.94 o 
   2  12   5      388.60      307.41     50.39 o 
   3  12   5     1515.80     1380.91     76.12 o 
   4  12   5     1360.20     1246.91     61.83 o 
   5  12   5     7114.86     6880.94    217.13 o 
   6  12   5     1957.89     2010.96     89.52 o 
   7  12   5     7027.08     7007.28    167.44 o 
   8  12   5     1412.02     1570.91    135.65 o 
   9  12   5     5276.98     5574.80    155.97 o 
  10  12   5     1875.76     1886.38    138.10 o 
  11  12   5     2977.69     3340.06    169.52 o 
 -12  13   5     1884.60     2144.45    154.01 o 
 -11  13   5     1058.12     1284.24    136.58 o 
 -10  13   5     2368.72     2298.84    137.77 o 
  -9  13   5      732.08      722.15    179.16 o 
  -8  13   5     2027.13     1834.03    120.23 o 
  -7  13   5     2010.39     1728.96    110.30 o 
  -6  13   5     4259.96     4330.34    127.21 o 
  -5  13   5     2290.02     2188.97     94.78 o 
  -4  13   5      807.80      856.45    130.35 o 
  -3  13   5     4608.59     4402.69    125.26 o 
  -2  13   5     2586.64     2275.55    142.53 o 
  -1  13   5      307.12      292.48     55.21 o 
   0  13   5     6418.42     6024.87    127.31 o 
   1  13   5     1912.33     1894.12     73.03 o 
   2  13   5     3564.45     3504.15     95.90 o 
   3  13   5      553.54      580.33     69.01 o 
   4  13   5       16.61       -0.25     48.85 o 
   5  13   5      661.12      704.60     89.08 o 
   6  13   5     1582.81     1576.19    115.07 o 
   7  13   5      186.89      207.51     64.19 o 
   8  13   5     1084.24     1452.81    143.92 o 
   9  13   5        2.63        7.91     83.59 o 
  10  13   5     1033.17     1192.75    140.13 o 
 -11  14   5      241.67      114.93    111.58 o 
 -10  14   5     1282.68     1368.51    299.41 o 
  -9  14   5       79.33       52.04     86.45 o 
  -8  14   5     2802.91     2914.79    147.75 o 
  -7  14   5     1133.55     1114.37     91.84 o 
  -6  14   5     5911.69     5564.55    170.13 o 
  -5  14   5     2164.04     2096.71    124.52 o 
  -4  14   5     2829.44     2867.06    108.49 o 
  -3  14   5     1601.29     1525.06     82.58 o 
  -2  14   5     3538.53     3463.16    115.12 o 
  -1  14   5       47.63       -1.54     42.28 o 
   0  14   5    11154.61    11201.85    223.25 o 
   1  14   5      205.88      258.09     53.18 o 
   2  14   5     8182.83     8125.61    185.70 o 
   3  14   5     1883.95     1763.84     88.52 o 
   4  14   5     3913.20     3712.10    125.78 o 
   5  14   5      695.06      771.22     82.71 o 
   6  14   5     3687.11     3568.07    125.30 o 
   7  14   5     1293.83     1455.04    131.43 o 
   8  14   5     4129.82     4101.35    176.62 o 
   9  14   5      834.33     1093.03    192.23 o 
 -10  15   5     1635.15     1913.22    167.75 o 
  -9  15   5      203.84       53.55    148.05 o 
  -8  15   5     2444.66     2414.62    142.18 o 
  -7  15   5      168.49      136.05     69.57 o 
  -6  15   5     3478.33     3375.71    124.35 o 
  -5  15   5       30.68       39.42     60.76 o 
  -4  15   5     3411.52     3379.05    120.65 o 
  -3  15   5      112.21      119.32     57.91 o 
  -2  15   5     3767.83     3519.12    120.03 o 
  -1  15   5      220.86      152.67     52.43 o 
   0  15   5     3957.88     3988.54    130.55 o 
   1  15   5       27.05       42.32     49.60 o 
   2  15   5     1761.46     1777.96     97.57 o 
   3  15   5      144.37      105.05     63.27 o 
   4  15   5     1666.07     1627.02     95.90 o 
   5  15   5        3.64       22.74     64.25 o 
   6  15   5     1035.15     1259.59    103.40 o 
   7  15   5      110.26      136.23     76.95 o 
   8  15   5     1467.97     1934.75    162.12 o 
  -9  16   5      221.29       33.92    100.31 o 
  -8  16   5     2374.89     2324.90    146.32 o 
  -7  16   5      125.61      106.61     74.27 o 
  -6  16   5     3448.52     3369.70    230.64 o 
  -5  16   5      111.48       16.46     65.33 o 
  -4  16   5     3847.25     3988.13    166.62 o 
  -3  16   5      731.15      696.11     84.26 o 
  -2  16   5     2481.15     2306.16     92.01 o 
  -1  16   5      998.02      940.57     79.09 o 
   0  16   5     3408.08     3441.33    125.68 o 
   1  16   5       29.10       39.81     61.43 o 
   2  16   5     8523.67     8482.96    202.40 o 
   3  16   5      536.07      424.62     75.97 o 
   4  16   5     5915.93     5893.13    168.97 o 
   5  16   5       16.31      -37.98     67.73 o 
   6  16   5     5590.65     5790.27    173.13 o 
   7  16   5       22.65      -32.88     77.95 o 
  -8  17   5     1225.25     1349.89    207.34 o 
  -7  17   5      193.70       48.96    112.15 o 
  -6  17   5     2857.18     3014.46    130.13 o 
  -5  17   5      712.51      780.02    152.60 o 
  -4  17   5     2134.63     2081.51    109.42 o 
  -3  17   5      226.43      181.02     74.34 o 
  -2  17   5     3509.35     3445.15    112.47 o 
  -1  17   5       52.26       22.55     58.24 o 
   0  17   5     1378.17     1509.13     94.34 o 
   1  17   5       72.99      106.92     70.28 o 
   2  17   5     1673.33     1827.02    110.64 o 
   3  17   5       19.68       -6.81     71.44 o 
   4  17   5     2038.33     2191.98    117.47 o 
   5  17   5       65.06       24.28     78.01 o 
   6  17   5      722.84      806.47    104.65 o 
  -6  18   5      711.57      483.02     95.99 o 
  -5  18   5     3151.56     3133.80    134.94 o 
  -4  18   5     1145.59     1123.39    110.14 o 
  -3  18   5     2439.26     2430.90    102.89 o 
  -2  18   5     1071.75     1194.28    155.10 o 
  -1  18   5     2995.82     2914.08    109.40 o 
   0  18   5     1507.38     1767.35    124.85 o 
   1  18   5     1368.35     1490.67    117.04 o 
   2  18   5     2577.88     2894.80    130.93 o 
   3  18   5     1739.98     1780.63    139.57 o 
   4  18   5     1331.40     1722.35    156.06 o 
  -3  19   5     1615.99     1969.31    117.38 o 
  -2  19   5      395.01      278.40     77.22 o 
  -1  19   5     1715.76     2072.22    129.07 o 
   0  19   5      678.06      752.52    105.45 o 
   1  19   5     1017.54     1189.63    116.37 o 
 -16   0   6      891.51     1040.00    143.35 o 
 -14   0   6     3257.95     3654.68    161.36 o 
 -12   0   6      718.13      747.70     94.20 o 
 -10   0   6     5070.33     4730.08    230.35 o 
  -6   0   6     2387.94     2298.04     59.76 o 
  -4   0   6    10053.91    10716.92    155.84 o 
  -2   0   6    37960.75    41585.20    659.59 o 
   0   0   6       39.83       35.44     16.20 o 
   2   0   6      361.95      344.13     27.85 o 
   4   0   6     5845.42     6001.38    139.46 o 
   6   0   6     3369.22     3358.08    106.98 o 
   8   0   6     2066.44     1999.34     90.76 o 
  10   0   6      182.03      215.44    109.37 o 
  12   0   6       76.00      208.44    134.05 o 
  14   0   6       32.93      -50.46    152.46 o 
 -16   1   6     1436.64     1420.63    155.86 o 
 -15   1   6      232.32      149.65     68.98 o 
 -14   1   6     1470.94     1537.47    108.65 o 
 -13   1   6     1850.17     1923.42     97.49 o 
 -12   1   6     4059.50     3969.23    126.40 o 
 -11   1   6      758.45      794.75     76.13 o 
 -10   1   6     9722.52     9887.57    166.64 o 
  -9   1   6        5.57       -0.21     31.17 o 
  -8   1   6     6419.89     6137.32    111.55 o 
  -7   1   6     1460.66     1394.54     34.65 o 
  -6   1   6     3378.30     3248.89     55.50 o 
  -5   1   6     4729.33     4967.04     64.73 o 
  -4   1   6    26670.13    28115.23    248.92 o 
  -3   1   6     4707.84     4572.90     90.15 o 
  -2   1   6    13462.17    13846.67    132.97 o 
  -1   1   6    18353.39    18871.16    172.90 o 
   0   1   6    35074.80    35511.74    624.89 o 
   1   1   6     5677.01     5540.59     85.77 o 
   2   1   6    38498.74    40618.73    476.22 o 
   3   1   6     4495.47     4837.82     77.93 o 
   4   1   6    30437.00    30639.90    342.21 o 
   5   1   6     1007.08      992.98     42.73 o 
   6   1   6    13402.28    13385.05    182.10 o 
   7   1   6      343.06      336.72     38.07 o 
   8   1   6     4335.61     4269.81     93.18 o 
   9   1   6      478.50      365.54     70.95 o 
  10   1   6     8672.13     8236.36    234.73 o 
  11   1   6     1446.77     1382.39    125.58 o 
  12   1   6     8458.37     8096.70    253.47 o 
  13   1   6      326.04      195.89     98.95 o 
  14   1   6     6965.59     7437.60    263.00 o 
 -16   2   6     1064.15     1055.32    112.17 o 
 -15   2   6     1873.87     1969.15     97.17 o 
 -14   2   6     1302.02     1545.86    137.41 o 
 -13   2   6      335.54      281.13     57.16 o 
 -12   2   6     4174.80     4125.74    109.99 o 
 -11   2   6     1316.24     1296.94     63.90 o 
 -10   2   6      640.84      561.49     50.71 o 
  -9   2   6     7427.17     7827.29    136.35 o 
  -8   2   6      133.81       68.04     23.21 o 
  -7   2   6      926.89      821.80     30.39 o 
  -6   2   6     5293.00     5190.95     76.64 o 
  -5   2   6     1564.98     1506.24     38.03 o 
  -4   2   6     3186.91     2936.52     55.47 o 
  -3   2   6    12789.63    13999.45    286.38 o 
  -2   2   6      199.65       64.75     20.85 o 
  -1   2   6     1819.47     1827.46     38.18 o 
   0   2   6      421.04      346.82     24.98 o 
   1   2   6     2367.94     2255.70     43.03 o 
   2   2   6     1236.31     1304.04     34.51 o 
   3   2   6     4568.85     4583.38     70.23 o 
   4   2   6      646.89      555.23     41.94 o 
   5   2   6      860.66      749.91     65.75 o 
   6   2   6       89.67       61.14     28.43 o 
   7   2   6      106.03       68.32     31.56 o 
   8   2   6      828.00      773.34     61.50 o 
   9   2   6      193.07      132.92     64.54 o 
  10   2   6       78.37      142.56     68.17 o 
  11   2   6      486.23      370.64    112.69 o 
  12   2   6        7.13      -74.00     81.39 o 
  13   2   6      283.19      173.54    101.59 o 
  14   2   6      348.26      353.98    120.69 o 
 -16   3   6      260.54      296.92     79.16 o 
 -15   3   6     1083.30     1234.22    149.73 o 
 -14   3   6      411.05      452.72     71.40 o 
 -13   3   6      993.87     1330.88     98.97 o 
 -12   3   6       52.41       61.81     47.21 o 
 -11   3   6     1529.00     1507.81     67.59 o 
 -10   3   6     1530.45     1508.49     63.64 o 
  -9   3   6     2790.44     2796.92     77.78 o 
  -8   3   6      837.33      731.57     48.22 o 
  -7   3   6     7853.64     7714.21    105.84 o 
  -6   3   6     2236.14     2227.75     49.18 o 
  -5   3   6    23430.25    24670.53    395.10 o 
  -4   3   6    12182.01    12359.83    138.27 o 
  -3   3   6    23535.59    24682.98    317.10 o 
  -2   3   6    11055.57    10992.41    142.58 o 
  -1   3   6    27194.85    28000.68    292.05 o 
   0   3   6    15978.53    16467.18    183.37 o 
   1   3   6    11642.69    11562.39    180.51 o 
   2   3   6    12703.63    13454.93    186.64 o 
   3   3   6    12124.29    12253.50    148.46 o 
   4   3   6     7742.24     7612.65    136.39 o 
   5   3   6     9618.86     9862.42    144.99 o 
   6   3   6     5174.55     5139.13     98.34 o 
   7   3   6     5830.91     5793.85    160.86 o 
   8   3   6    10292.07    10171.59    160.11 o 
   9   3   6    13415.85    13186.08    304.55 o 
  10   3   6     2683.23     2475.88    132.06 o 
  11   3   6     5557.01     5673.72    201.15 o 
  12   3   6     3936.80     3420.09    164.57 o 
  13   3   6     2812.52     2559.34    158.00 o 
 -16   4   6      179.98       52.02     90.98 o 
 -15   4   6     2962.05     3087.96    136.06 o 
 -14   4   6       10.59       14.97     58.94 o 
 -13   4   6     1681.58     1745.57     84.17 o 
 -12   4   6      807.54      881.26     70.79 o 
 -11   4   6     4290.92     4316.08    108.32 o 
 -10   4   6      298.71      238.91     41.86 o 
  -9   4   6     3742.88     3516.30     99.03 o 
  -8   4   6      317.18      309.17     45.56 o 
  -7   4   6    11041.24    11262.90    140.12 o 
  -6   4   6       27.43       20.33     20.54 o 
  -5   4   6     2268.40     2221.64     64.00 o 
  -4   4   6      521.35      618.81     61.75 o 
  -3   4   6     7447.88     7440.02    111.52 o 
  -2   4   6     3214.10     3264.38     65.39 o 
  -1   4   6    10839.48    10935.94    143.66 o 
   0   4   6     3886.35     3957.19     67.34 o 
   1   4   6     4307.78     4132.76     72.29 o 
   2   4   6      576.14      623.82     34.83 o 
   3   4   6      381.88      469.05     35.73 o 
   4   4   6       19.11      -11.84     27.89 o 
   5   4   6     3166.95     3293.94     75.53 o 
   6   4   6       20.57       39.33     29.37 o 
   7   4   6       13.29      -11.75     31.64 o 
   8   4   6       27.54      -28.82     35.29 o 
   9   4   6        1.22       26.82     64.60 o 
  10   4   6      500.38      291.04     83.21 o 
  11   4   6       81.86      -73.12     76.97 o 
  12   4   6       58.93       21.10     82.10 o 
  13   4   6        1.24      -51.53    150.44 o 
 -15   5   6     5212.52     5513.85    179.69 o 
 -14   5   6       85.66       16.20     75.94 o 
 -13   5   6     7789.41     8000.31    196.93 o 
 -12   5   6       64.17      157.14     53.57 o 
 -11   5   6     4468.73     4351.61    109.56 o 
 -10   5   6        5.63       33.14     39.67 o 
  -9   5   6     2681.17     2821.51     79.97 o 
  -8   5   6     3670.66     3726.10     86.42 o 
  -7   5   6    11430.48    11189.51    142.27 o 
  -6   5   6      775.92      804.60     34.95 o 
  -5   5   6    17832.44    17875.70    194.75 o 
  -4   5   6        1.65      -17.51     15.42 o 
  -3   5   6    39076.16    39463.46    431.47 o 
  -2   5   6     2741.38     2873.22     63.75 o 
  -1   5   6    21814.05    21807.79    297.83 o 
   0   5   6     1156.32     1100.80     48.27 o 
   1   5   6    15257.17    14737.19    183.87 o 
   2   5   6     7548.96     7925.99    118.29 o 
   3   5   6    12702.21    12907.20    173.04 o 
   4   5   6     1826.28     1888.37     68.14 o 
   5   5   6    13714.27    13317.78    331.81 o 
   6   5   6       16.54       49.55     32.74 o 
   7   5   6    10697.24    10702.75    165.83 o 
   8   5   6        0.13      -16.78     35.23 o 
   9   5   6    14545.36    14543.45    327.95 o 
  10   5   6      220.39      109.62     74.59 o 
  11   5   6     3734.16     3904.84    165.87 o 
  12   5   6       14.31       69.99     83.65 o 
  13   5   6     3042.09     2881.15    166.48 o 
 -15   6   6     1710.83     1495.86    132.65 o 
 -14   6   6        2.71      -91.86     75.35 o 
 -13   6   6     4171.70     4485.30    150.51 o 
 -12   6   6      489.93      380.54     73.10 o 
 -11   6   6     1547.03     1585.51     89.41 o 
 -10   6   6      389.02      406.88     51.52 o 
  -9   6   6     5420.33     5331.12    112.90 o 
  -8   6   6       36.27       50.95     33.23 o 
  -7   6   6    13517.86    13419.00    165.17 o 
  -6   6   6      248.16      186.65     27.66 o 
  -5   6   6     8585.95     8674.97    113.59 o 
  -4   6   6     1526.05     1274.37     75.70 o 
  -3   6   6     5430.00     5163.05    108.31 o 
  -2   6   6     2881.07     3011.04     83.35 o 
  -1   6   6    10411.32    10706.70    175.26 o 
   0   6   6      135.81      132.93     21.80 o 
   1   6   6     9056.73     9716.80    135.06 o 
   2   6   6      163.02      145.56     33.92 o 
   3   6   6     2575.86     2687.14     66.30 o 
   4   6   6       21.88       -0.56     33.05 o 
   5   6   6       17.06       56.33     41.67 o 
   6   6   6       62.47       35.97     39.00 o 
   7   6   6      904.62      879.44    158.68 o 
   8   6   6      187.23      198.51     48.00 o 
   9   6   6      364.95      264.69     87.65 o 
  10   6   6      133.95       29.06    109.37 o 
  11   6   6        1.88     -118.52     79.02 o 
  12   6   6      184.49      219.65    139.94 o 
  13   6   6        6.68     -114.17     95.22 o 
 -15   7   6     1224.99     1210.05    121.17 o 
 -14   7   6      376.41      308.40     83.00 o 
 -13   7   6     3716.25     3898.78    140.55 o 
 -12   7   6     1155.97     1141.99     98.62 o 
 -11   7   6     2598.13     2722.05    109.24 o 
 -10   7   6     1576.82     1605.50     83.24 o 
  -9   7   6     7884.01     7731.56    173.98 o 
  -8   7   6     3184.93     3094.25    103.28 o 
  -7   7   6     7340.93     7138.80    126.87 o 
  -6   7   6     4589.91     4377.46    103.02 o 
  -5   7   6     6028.76     6039.89     99.52 o 
  -4   7   6    13422.38    13752.93    175.55 o 
  -3   7   6    14070.00    13843.49    291.20 o 
  -2   7   6     6544.82     6253.23    140.89 o 
  -1   7   6    16584.65    16661.18    213.17 o 
   0   7   6    15031.40    15608.76    212.52 o 
   1   7   6     8087.73     7699.04    123.06 o 
   2   7   6     8225.15     8056.47    155.11 o 
   3   7   6     9224.29     8950.47    139.00 o 
   4   7   6     2646.25     2498.40    100.53 o 
   5   7   6     9422.94     9387.72    174.88 o 
   6   7   6     4131.44     4034.23    136.96 o 
   7   7   6     7774.83     7786.50    165.38 o 
   8   7   6     2098.94     1919.92     87.44 o 
   9   7   6     8516.58     8750.82    189.29 o 
  10   7   6     1897.41     1807.43    122.00 o 
  11   7   6     4689.99     4793.25    190.87 o 
  12   7   6     2751.79     2590.03    157.01 o 
  13   7   6     1453.87     1495.64    246.00 o 
 -15   8   6     1043.27      923.04    201.81 o 
 -14   8   6     1002.44     1302.37    167.75 o 
 -13   8   6      323.75      295.12    181.00 o 
 -12   8   6     1191.24     1236.14    103.36 o 
 -11   8   6      657.94      418.65     68.35 o 
 -10   8   6     2015.98     1832.24     91.54 o 
  -9   8   6      678.25      483.32     90.96 o 
  -8   8   6     3494.02     3362.12    132.46 o 
  -7   8   6     2918.80     2999.73     91.71 o 
  -6   8   6      743.28      438.16     87.82 o 
  -5   8   6     2636.48     2456.13    103.24 o 
  -4   8   6     2666.93     2537.94     79.74 o 
  -3   8   6        9.69       26.99     29.92 o 
  -2   8   6      466.44      350.29     42.17 o 
  -1   8   6      358.78      336.17     29.61 o 
   0   8   6        8.14       -8.40     23.24 o 
   1   8   6     2253.93     2425.00     53.68 o 
   2   8   6       63.56       44.95     22.81 o 
   3   8   6     1286.01     1279.02     50.82 o 
   4   8   6     1906.03     2029.18     62.63 o 
   5   8   6      236.50      176.37     55.20 o 
   6   8   6       83.00       17.60     45.13 o 
   7   8   6      487.70      360.53     62.67 o 
   8   8   6       69.60        6.56     52.59 o 
   9   8   6       11.68      -26.02     58.21 o 
  10   8   6      169.57       61.73     80.71 o 
  11   8   6      146.12       86.34     89.71 o 
  12   8   6       39.31      -23.71     96.84 o 
 -14   9   6     1247.02     1428.85    190.58 o 
 -13   9   6      581.40      423.65    108.82 o 
 -12   9   6     1962.65     1955.95    126.31 o 
 -11   9   6       18.00       11.90     75.53 o 
 -10   9   6    11545.43    11668.49    415.04 o 
  -9   9   6      159.27      107.54     60.17 o 
  -8   9   6    10629.97    10422.27    254.41 o 
  -7   9   6     3130.21     3055.55     95.20 o 
  -6   9   6     2668.75     2474.33     85.53 o 
  -5   9   6     2109.44     2051.11     78.58 o 
  -4   9   6     9658.66     9429.61    194.71 o 
  -3   9   6      233.63      161.97     40.17 o 
  -2   9   6    19967.15    19576.71    294.77 o 
  -1   9   6     4743.91     4685.25    113.51 o 
   0   9   6    17523.36    17302.60    222.92 o 
   1   9   6     1915.28     1861.90     50.59 o 
   2   9   6    16307.11    16265.62    217.28 o 
   3   9   6      447.67      427.24     45.84 o 
   4   9   6     5532.84     5232.52    106.09 o 
   5   9   6     3366.27     3284.32     99.21 o 
   6   9   6     8645.02     8473.83    256.40 o 
   7   9   6      173.59      114.15     55.82 o 
   8   9   6     9143.42     9284.54    310.64 o 
   9   9   6     1615.59     1633.49    101.17 o 
  10   9   6     4857.47     4585.40    185.31 o 
  11   9   6      838.07      741.89    121.16 o 
  12   9   6     6417.97     7345.12    369.01 o 
 -14  10   6     1205.40     1253.94    350.04 o 
 -13  10   6        2.65        6.43     96.89 o 
 -12  10   6     3269.58     3246.00    162.70 o 
 -11  10   6      420.65      302.08     86.87 o 
 -10  10   6      298.46      230.20     75.43 o 
  -9  10   6       66.27        8.78     65.28 o 
  -8  10   6     2812.20     2615.66    122.44 o 
  -7  10   6      115.49       98.71     47.29 o 
  -6  10   6     4776.67     4581.43    154.03 o 
  -5  10   6      606.87      459.40     54.04 o 
  -4  10   6     1021.81     1124.71    100.08 o 
  -3  10   6      514.41      528.61     64.87 o 
  -2  10   6      753.31      747.34     81.91 o 
  -1  10   6        0.20      -36.15     35.29 o 
   0  10   6      220.08      238.74     47.36 o 
   1  10   6      181.02      148.26     35.38 o 
   2  10   6      274.35      259.08     35.15 o 
   3  10   6       12.60      -11.85     32.44 o 
   4  10   6      248.03      235.06     40.97 o 
   5  10   6     4997.38     4958.09    126.72 o 
   6  10   6      623.00      726.90     73.59 o 
   7  10   6      188.89      263.78     57.58 o 
   8  10   6       36.77      -11.90     53.71 o 
   9  10   6        2.34      -82.41     54.94 o 
  10  10   6      176.92       85.91     82.68 o 
  11  10   6       80.87      -15.80     88.57 o 
 -13  11   6      137.30      147.13    104.64 o 
 -12  11   6     4596.58     4418.24    188.76 o 
 -11  11   6      174.87      182.92     88.83 o 
 -10  11   6     4110.23     4330.53    173.65 o 
  -9  11   6       37.63       -6.61     63.57 o 
  -8  11   6     8813.45     8625.55    235.13 o 
  -7  11   6       11.14      -18.36     46.20 o 
  -6  11   6     8193.09     8234.07    220.68 o 
  -5  11   6     1505.52     1411.14     75.03 o 
  -4  11   6     5333.21     5219.73    130.42 o 
  -3  11   6      152.42      114.16     42.49 o 
  -2  11   6    10312.41     9901.35    190.53 o 
  -1  11   6     1938.78     2033.94     83.61 o 
   0  11   6    12133.75    11616.98    213.98 o 
   1  11   6     3655.30     3716.54     91.76 o 
   2  11   6     7031.60     6990.70    184.05 o 
   3  11   6      295.50      250.81     51.98 o 
   4  11   6    20722.56    20563.50    284.38 o 
   5  11   6      841.38      977.15     65.03 o 
   6  11   6     8682.37     8558.44    180.74 o 
   7  11   6     1682.75     1666.86     84.82 o 
   8  11   6     3508.11     3838.63    125.29 o 
   9  11   6      651.14      796.47    113.86 o 
  10  11   6     4618.98     4819.20    187.24 o 
  11  11   6      188.06      158.05     98.82 o 
 -12  12   6     1713.96     1859.27    148.96 o 
 -11  12   6      234.23       82.17     89.55 o 
 -10  12   6     1054.65      961.65    117.30 o 
  -9  12   6     1466.54     1344.88    118.65 o 
  -8  12   6       55.47       82.20     73.30 o 
  -7  12   6       37.98        5.25     55.26 o 
  -6  12   6     1128.55     1163.20     82.53 o 
  -5  12   6      119.71       88.02     50.62 o 
  -4  12   6     2555.47     2388.06    104.12 o 
  -3  12   6      716.50      665.95     66.04 o 
  -2  12   6      672.13      543.13     73.54 o 
  -1  12   6      608.79      565.68     62.84 o 
   0  12   6     1697.77     1671.47     66.94 o 
   1  12   6      252.15      207.58     42.34 o 
   2  12   6      845.91      811.87     72.87 o 
   3  12   6       38.43       44.07     49.26 o 
   4  12   6      655.83      765.95    104.08 o 
   5  12   6       23.06       41.06     54.32 o 
   6  12   6      183.82      141.21     61.84 o 
   7  12   6       98.89      -51.66     70.43 o 
   8  12   6      165.81      183.39     88.97 o 
   9  12   6      299.05      404.83     98.66 o 
  10  12   6      200.52      285.64    156.33 o 
 -12  13   6      917.67      969.84    139.92 o 
 -11  13   6      874.18      896.26    130.95 o 
 -10  13   6     2729.61     2660.64    145.76 o 
  -9  13   6     3176.24     3034.40    148.18 o 
  -8  13   6      779.82      696.28    105.46 o 
  -7  13   6    13019.89    13320.18    317.02 o 
  -6  13   6     1552.28     1525.10     83.74 o 
  -5  13   6     1757.71     1863.92     88.95 o 
  -4  13   6     6146.99     5939.09    149.88 o 
  -3  13   6     5889.95     5387.01    167.10 o 
  -2  13   6     5073.79     5248.23    140.57 o 
  -1  13   6     8384.75     8320.59    182.02 o 
   0  13   6     4854.57     4887.93    113.70 o 
   1  13   6      602.26      509.42     55.16 o 
   2  13   6     7103.82     6916.05    166.79 o 
   3  13   6     3497.49     3539.97    118.55 o 
   4  13   6     1340.61     1545.56     99.40 o 
   5  13   6     3027.58     2863.80    110.61 o 
   6  13   6     3753.10     3663.54    126.97 o 
   7  13   6     1798.41     1804.76    151.18 o 
   8  13   6     1679.69     1956.70    134.08 o 
   9  13   6     2759.62     2932.89    237.90 o 
 -11  14   6     1384.08     1739.67    330.70 o 
 -10  14   6       45.87      -20.90     96.52 o 
  -9  14   6     1645.13     1797.32    150.64 o 
  -8  14   6        3.40      -34.18     76.50 o 
  -7  14   6     3318.34     3034.78    138.94 o 
  -6  14   6      641.89      534.77     74.06 o 
  -5  14   6     2448.83     2411.01    101.82 o 
  -4  14   6      465.54      375.37     65.06 o 
  -3  14   6      688.16      696.34     74.12 o 
  -2  14   6      982.17      905.16     80.47 o 
  -1  14   6     1023.48     1159.15     88.94 o 
   0  14   6      890.25      905.95     77.55 o 
   1  14   6     2584.72     2550.73    104.16 o 
   2  14   6      232.53       88.14     55.40 o 
   3  14   6       74.78      147.53     54.57 o 
   4  14   6       16.01       -6.73     55.24 o 
   5  14   6      584.39      608.17     79.62 o 
   6  14   6      103.02       81.80     64.37 o 
   7  14   6      297.64      167.29     72.66 o 
   8  14   6       90.73       38.91     91.55 o 
   9  14   6        9.45        6.63    149.15 o 
 -10  15   6       27.20       76.47    105.06 o 
  -9  15   6     1902.96     1870.71    137.47 o 
  -8  15   6      395.33      283.87     93.92 o 
  -7  15   6     4263.92     4225.88    141.69 o 
  -6  15   6       50.67        0.68     64.28 o 
  -5  15   6     8453.70     8430.01    276.90 o 
  -4  15   6      473.24      329.17     68.43 o 
  -3  15   6     7253.68     7075.30    176.36 o 
  -2  15   6       24.56      -33.14     57.75 o 
  -1  15   6     5822.44     5767.30    156.47 o 
   0  15   6        9.07      -58.20     50.67 o 
   1  15   6     7105.85     7079.09    179.19 o 
   2  15   6        0.78       -1.83     56.69 o 
   3  15   6     4527.46     4646.44    145.43 o 
   4  15   6       49.14      -23.50     62.98 o 
   5  15   6     5327.49     5497.39    162.70 o 
   6  15   6        1.12      -17.44     69.42 o 
   7  15   6     3111.07     3351.77    137.49 o 
   8  15   6      186.40      218.86    166.25 o 
  -9  16   6     1582.39     1678.00    233.12 o 
  -8  16   6       22.15       29.08     92.65 o 
  -7  16   6     2209.54     2385.87    123.14 o 
  -6  16   6      416.96      339.85     77.18 o 
  -5  16   6      557.14      606.18     81.48 o 
  -4  16   6       91.19       66.33     65.90 o 
  -3  16   6      705.73      515.13    119.42 o 
  -2  16   6      202.78       91.65     63.61 o 
  -1  16   6      935.12      769.71    108.75 o 
   0  16   6       91.82       65.93     62.12 o 
   1  16   6      387.14      321.37     76.22 o 
   2  16   6      435.96      482.76     79.42 o 
   3  16   6      485.73      483.81    155.96 o 
   4  16   6       98.45       80.50     75.55 o 
   5  16   6      505.68      657.05    106.00 o 
   6  16   6        0.14      -20.86     77.08 o 
   7  16   6      391.75      429.92     94.16 o 
  -7  17   6     1521.72     1604.62    169.89 o 
  -6  17   6      839.06      749.56    141.52 o 
  -5  17   6     4550.86     4705.32    157.27 o 
  -4  17   6     1318.76     1394.02    111.90 o 
  -3  17   6     4276.83     4262.79    146.49 o 
  -2  17   6     1964.68     2028.93     91.98 o 
  -1  17   6     4377.47     4316.19    148.18 o 
   0  17   6     1210.71     1349.31    108.86 o 
   1  17   6     2988.08     2934.59    126.44 o 
   2  17   6     2103.96     2090.75    113.87 o 
   3  17   6     6439.08     6691.22    188.34 o 
   4  17   6      753.76      975.69    107.80 o 
   5  17   6     2762.94     2765.09    179.82 o 
  -5  18   6      497.00      374.69     93.35 o 
  -4  18   6      188.92      181.82     79.92 o 
  -3  18   6      835.16      838.69     87.46 o 
  -2  18   6      510.78      515.78    104.34 o 
  -1  18   6      310.09      256.56     79.09 o 
   0  18   6       10.50      -83.90     75.63 o 
   1  18   6      445.45      430.91     90.81 o 
   2  18   6      471.80      447.51     94.17 o 
   3  18   6     1100.01     1294.93    147.59 o 
 -15   0   7     3248.88     3490.71    167.68 o 
 -13   0   7     5745.07     6030.07    196.51 o 
 -11   0   7    13490.27    13767.79    299.18 o 
  -9   0   7     5139.35     5099.42    223.91 o 
  -7   0   7    15395.04    15473.59    221.94 o 
  -5   0   7    50310.23    52629.91    632.43 o 
  -3   0   7    69739.54    74503.52    871.67 o 
  -1   0   7    18760.87    19253.29    252.21 o 
   1   0   7    30148.28    30466.16    547.55 o 
   3   0   7    30174.75    30706.15    385.82 o 
   5   0   7    43468.48    44019.19    678.29 o 
   7   0   7    16264.57    16235.22    322.05 o 
   9   0   7     3844.91     3749.34    214.34 o 
  11   0   7     2621.91     2436.83    195.91 o 
  13   0   7     5745.83     5814.60    318.18 o 
 -16   1   7       12.47       88.12     87.67 o 
 -15   1   7     1220.19     1208.18    112.32 o 
 -14   1   7       36.19      -11.65     59.22 o 
 -13   1   7      888.54      894.63    106.50 o 
 -12   1   7     1391.02     1498.57     73.13 o 
 -11   1   7      923.11      815.00     71.11 o 
 -10   1   7     2487.82     2511.76     93.37 o 
  -9   1   7     2616.87     2491.41     71.93 o 
  -8   1   7        5.62       -8.59     23.70 o 
  -7   1   7     3617.14     3281.70     60.47 o 
  -6   1   7        1.24        2.75     17.01 o 
  -5   1   7      734.00      722.17     28.03 o 
  -4   1   7    10261.69    10925.94    218.34 o 
  -3   1   7     4069.87     4329.95     83.64 o 
  -2   1   7    13351.18    14618.82    142.20 o 
  -1   1   7     1327.34     1583.60     32.81 o 
   0   1   7      427.45      370.46     34.91 o 
   1   1   7     2553.15     2702.52     45.21 o 
   2   1   7      867.58      760.55     28.76 o 
   3   1   7       37.87       21.18     18.09 o 
   4   1   7      580.35      524.26     30.49 o 
   5   1   7       62.05       64.03     29.21 o 
   6   1   7     1066.48      922.55     49.17 o 
   7   1   7      786.63      815.72     96.52 o 
   8   1   7      177.97      114.93     38.43 o 
   9   1   7      686.48      628.07    141.79 o 
  10   1   7      812.48      779.86    103.62 o 
  11   1   7      376.28      444.37     97.91 o 
  12   1   7       54.31      -35.48     85.37 o 
  13   1   7      699.39      507.81    143.81 o 
 -16   2   7     1304.60     1145.79    119.43 o 
 -15   2   7      191.03      198.00     70.42 o 
 -14   2   7     4253.36     4651.78    129.18 o 
 -13   2   7     6397.54     6625.52    147.22 o 
 -12   2   7     1057.76     1167.69     75.93 o 
 -11   2   7     4454.11     4538.00    110.41 o 
 -10   2   7     2128.56     2222.34     74.70 o 
  -9   2   7    11587.65    11529.92    177.98 o 
  -8   2   7     3404.72     3327.86     74.30 o 
  -7   2   7     9167.41     9377.04    108.27 o 
  -6   2   7     4534.04     4537.03     82.79 o 
  -5   2   7    12222.80    12365.50    140.31 o 
  -4   2   7    10062.76    10092.41    208.27 o 
  -3   2   7    27205.88    28147.61    274.70 o 
  -2   2   7    13480.27    13555.63    145.62 o 
  -1   2   7    33249.09    34663.49    342.32 o 
   0   2   7    14621.00    14757.40    172.29 o 
   1   2   7    27996.78    28800.82    343.80 o 
   2   2   7     9518.73     9263.31    114.19 o 
   3   2   7    18339.37    18179.65    196.14 o 
   4   2   7     5876.03     5690.29     95.15 o 
   5   2   7    17724.25    17296.17    222.42 o 
   6   2   7     4129.12     4044.52     88.49 o 
   7   2   7    10240.26    10201.74    159.60 o 
   8   2   7     1828.25     1782.54     66.34 o 
   9   2   7     9297.31     8983.19    241.37 o 
  10   2   7      952.36      878.98    104.32 o 
  11   2   7     4538.12     5002.89    190.42 o 
  12   2   7      899.11      831.35    117.50 o 
  13   2   7     4015.68     4088.43    190.14 o 
 -16   3   7     2354.53     2685.77    138.47 o 
 -15   3   7       68.27       25.81     82.78 o 
 -14   3   7     1096.38     1046.44    124.12 o 
 -13   3   7      682.90      696.63     94.93 o 
 -12   3   7     1671.52     1606.61     76.99 o 
 -11   3   7      305.57      333.64     56.56 o 
 -10   3   7     3318.95     3256.01     88.14 o 
  -9   3   7      204.80      141.18     36.42 o 
  -8   3   7     1851.17     1883.65     50.99 o 
  -7   3   7     2922.06     2834.98     69.05 o 
  -6   3   7        5.85      -29.12     19.41 o 
  -5   3   7     4552.51     4465.44     78.53 o 
  -4   3   7     1973.62     1952.70     62.39 o 
  -3   3   7      189.28      103.76     16.24 o 
  -2   3   7      847.61      865.25     35.88 o 
  -1   3   7     1360.32     1392.52     33.20 o 
   0   3   7     1629.70     1593.26     36.17 o 
   1   3   7      227.95      165.78     21.01 o 
   2   3   7       14.23       -5.02     17.84 o 
   3   3   7      165.16      116.07     22.42 o 
   4   3   7     2409.60     2309.04     53.37 o 
   5   3   7       32.84       -6.13     28.88 o 
   6   3   7      221.19      192.10     59.59 o 
   7   3   7     1512.08     1409.92     58.04 o 
   8   3   7       31.56      -22.05     37.07 o 
   9   3   7      863.25      822.30     97.35 o 
  10   3   7      297.39      142.93     76.60 o 
  11   3   7      745.38      643.58     99.35 o 
  12   3   7      688.36      504.87    117.84 o 
  13   3   7       17.49      -88.18     97.39 o 
 -15   4   7     1017.97      805.48    105.75 o 
 -14   4   7     1916.39     1993.18    115.84 o 
 -13   4   7      177.10       60.57     67.55 o 
 -12   4   7     7361.57     7448.87    152.86 o 
 -11   4   7      710.10      776.88     98.87 o 
 -10   4   7     8020.42     8256.22    149.11 o 
  -9   4   7     1414.23     1356.48     58.43 o 
  -8   4   7     4373.87     4308.73     93.31 o 
  -7   4   7     2331.50     2194.43     53.57 o 
  -6   4   7    16960.85    16487.97    213.61 o 
  -5   4   7     2161.89     1933.08     49.65 o 
  -4   4   7    13765.93    14181.32    369.17 o 
  -3   4   7      485.76      380.76     37.10 o 
  -2   4   7    13135.71    13253.81    171.54 o 
  -1   4   7     7364.92     7566.39    112.06 o 
   0   4   7    23626.85    23825.74    270.87 o 
   1   4   7     4014.49     4217.27     84.09 o 
   2   4   7    47963.59    51419.84    546.14 o 
   3   4   7     2151.09     2182.60     85.54 o 
   4   4   7    10788.17    10317.33    133.74 o 
   5   4   7     1592.62     1653.01     66.25 o 
   6   4   7     6757.94     6730.11    218.26 o 
   7   4   7     2130.63     1961.69     67.06 o 
   8   4   7    10659.59    10619.75    170.65 o 
   9   4   7      728.80      652.12     93.09 o 
  10   4   7     7218.31     6975.62    219.92 o 
  11   4   7     1260.43     1455.22    184.50 o 
  12   4   7     3549.16     3588.30    176.41 o 
  13   4   7      268.51      252.93    109.71 o 
 -15   5   7       21.49      -10.05     83.32 o 
 -14   5   7     1211.74     1240.81    119.75 o 
 -13   5   7      135.42       63.18     91.35 o 
 -12   5   7     1097.74     1110.13     93.47 o 
 -11   5   7      116.18       40.72     51.23 o 
 -10   5   7     2909.90     2718.08    128.44 o 
  -9   5   7       25.83       32.25     34.73 o 
  -8   5   7     1679.91     1572.93     67.79 o 
  -7   5   7       71.21       43.71     25.18 o 
  -6   5   7     3110.23     2889.11     59.21 o 
  -5   5   7      549.88      474.89     39.84 o 
  -4   5   7     7476.92     7489.57    275.47 o 
  -3   5   7      327.58      267.08     30.32 o 
  -2   5   7     3218.50     2948.41     66.20 o 
  -1   5   7     1832.50     1730.54     60.60 o 
   0   5   7      985.47      891.17     35.34 o 
   1   5   7      881.27      851.61     36.80 o 
   2   5   7      376.40      397.65     41.23 o 
   3   5   7      416.46      426.74     65.52 o 
   4   5   7     1039.99      975.64     45.23 o 
   5   5   7      119.02       43.86     31.01 o 
   6   5   7      151.03       93.49     35.27 o 
   7   5   7      120.94      111.02     38.37 o 
   8   5   7      361.64      356.66     71.07 o 
   9   5   7      248.70      181.10     70.14 o 
  10   5   7      137.30       90.62     80.59 o 
  11   5   7      278.73      156.85     89.92 o 
  12   5   7        4.25      -94.31     91.40 o 
  13   5   7        0.04     -147.62    100.67 o 
 -15   6   7      214.99       41.82     88.15 o 
 -14   6   7     3871.85     3810.91    143.95 o 
 -13   6   7      206.11      139.15     92.80 o 
 -12   6   7     5376.88     5658.57    161.81 o 
 -11   6   7      475.78      342.63     65.62 o 
 -10   6   7     7772.88     7850.37    180.58 o 
  -9   6   7      272.07      194.38     56.58 o 
  -8   6   7    16702.26    16965.18    280.46 o 
  -7   6   7      406.22      286.82     41.73 o 
  -6   6   7    13640.85    13431.33    189.94 o 
  -5   6   7      972.48      951.23     44.01 o 
  -4   6   7    14852.78    14905.47    274.86 o 
  -3   6   7     1665.20     1692.96     54.41 o 
  -2   6   7     3695.40     3633.04     91.04 o 
  -1   6   7     7893.08     8386.34    152.41 o 
   0   6   7    41106.18    41602.84    450.31 o 
   1   6   7     1890.73     1764.03     51.41 o 
   2   6   7    11542.61    11202.88    157.78 o 
   3   6   7     3146.89     2961.54     72.57 o 
   4   6   7     8780.48     8841.37    140.63 o 
   5   6   7      645.56      723.36     78.81 o 
   6   6   7     9928.07     9731.99    230.61 o 
   7   6   7      691.89      742.35     76.06 o 
   8   6   7    10053.89     9999.00    168.07 o 
   9   6   7      340.09      208.74     76.65 o 
  10   6   7     4823.83     5048.90    191.49 o 
  11   6   7       72.52      143.84    168.85 o 
  12   6   7     5399.99     5536.78    219.65 o 
 -15   7   7      187.02       47.36     87.69 o 
 -14   7   7      825.67      693.06    100.59 o 
 -13   7   7      263.65      174.19     80.47 o 
 -12   7   7     1455.02     1491.78    106.83 o 
 -11   7   7      717.73      650.92     80.23 o 
 -10   7   7     2032.43     1940.23    131.21 o 
  -9   7   7      173.47      130.92     49.59 o 
  -8   7   7     2994.92     3111.59    103.14 o 
  -7   7   7     1164.25     1097.71     55.01 o 
  -6   7   7     2264.48     2243.27     69.02 o 
  -5   7   7     2180.69     2108.44     76.25 o 
  -4   7   7     3942.30     3670.50     95.15 o 
  -3   7   7        1.10      -22.67     31.32 o 
  -2   7   7      339.84      303.96     56.46 o 
  -1   7   7      662.56      670.62     53.55 o 
   0   7   7     2756.23     2873.40     63.11 o 
   1   7   7      100.85       62.10     25.23 o 
   2   7   7     1866.64     1886.30     79.85 o 
   3   7   7      363.55      266.32     38.32 o 
   4   7   7      929.48      848.91     50.10 o 
   5   7   7        5.56       -8.74     33.71 o 
   6   7   7       87.28       71.94     44.96 o 
   7   7   7        5.12      -10.43     46.48 o 
   8   7   7       10.83       15.96     45.69 o 
   9   7   7     1527.86     1517.53     94.20 o 
  10   7   7      180.58      155.61     85.11 o 
  11   7   7        2.50       31.27     92.45 o 
  12   7   7       14.37        7.73    155.96 o 
 -14   8   7     1507.11     1772.82    122.44 o 
 -13   8   7     2653.17     2808.13    124.47 o 
 -12   8   7     1135.74     1111.34     99.73 o 
 -11   8   7     9934.42     9871.98    220.36 o 
 -10   8   7     2369.32     2305.79    102.65 o 
  -9   8   7     6340.29     6553.36    162.16 o 
  -8   8   7     4530.43     4418.64    126.88 o 
  -7   8   7     2547.33     2410.16     85.68 o 
  -6   8   7     3833.98     3588.69    100.78 o 
  -5   8   7    10192.33     9686.18    224.60 o 
  -4   8   7     1938.23     1739.31     69.87 o 
  -3   8   7     7744.00     7537.69    175.95 o 
  -2   8   7     4568.19     4609.36    111.02 o 
  -1   8   7    12273.90    12348.29    209.16 o 
   0   8   7     8526.28     8806.30    166.38 o 
   1   8   7    12907.55    12714.77    176.20 o 
   2   8   7     3166.04     3062.24     73.04 o 
   3   8   7     7649.23     7515.58    127.77 o 
   4   8   7     5780.32     5695.78    133.44 o 
   5   8   7     4582.09     4584.62    102.34 o 
   6   8   7     3813.67     3815.14    114.02 o 
   7   8   7     3077.67     3041.11    201.07 o 
   8   8   7     4605.82     4585.35    134.30 o 
   9   8   7     5791.82     5744.82    156.75 o 
  10   8   7     4068.47     4447.39    183.06 o 
  11   8   7     3272.56     3387.77    170.36 o 
  12   8   7     1753.94     1968.13    168.45 o 
 -14   9   7       35.99      108.72    104.04 o 
 -13   9   7      755.35      744.34    116.08 o 
 -12   9   7      542.96      558.25    103.69 o 
 -11   9   7      144.88       97.64     76.52 o 
 -10   9   7       57.42      -19.24     68.15 o 
  -9   9   7       84.50       33.22     78.44 o 
  -8   9   7        1.69       50.74     60.25 o 
  -7   9   7     1193.71     1064.44     84.23 o 
  -6   9   7       58.54        2.66     46.68 o 
  -5   9   7      837.13      801.93    131.04 o 
  -4   9   7     1146.01     1097.32     61.65 o 
  -3   9   7      667.94      556.48     92.01 o 
  -2   9   7      895.66      868.70     80.39 o 
  -1   9   7      496.04      427.46     50.00 o 
   0   9   7     1098.27     1014.31     61.90 o 
   1   9   7       84.77       13.32     30.17 o 
   2   9   7       92.79       26.87     38.01 o 
   3   9   7      261.93      210.45     38.35 o 
   4   9   7      174.84      158.05     36.71 o 
   5   9   7      598.48      615.75     57.09 o 
   6   9   7      191.62      194.19     50.29 o 
   7   9   7      291.51      335.18     81.08 o 
   8   9   7       25.25       14.72     60.51 o 
   9   9   7      299.68      143.77     69.26 o 
  10   9   7       18.10      -17.02    116.00 o 
  11   9   7       34.38      -37.93    101.29 o 
 -13  10   7     3573.43     3825.54    182.54 o 
 -12  10   7      154.17      202.45     89.57 o 
 -11  10   7     2543.70     2539.59    229.43 o 
 -10  10   7      103.03       34.20     74.51 o 
  -9  10   7     6115.48     6361.04    201.03 o 
  -8  10   7      678.99      721.47     90.33 o 
  -7  10   7    13312.01    13346.17    237.72 o 
  -6  10   7      196.02      111.23     50.43 o 
  -5  10   7     8091.26     7996.56    166.48 o 
  -4  10   7       47.35       27.47     40.41 o 
  -3  10   7    15752.35    15329.51    279.92 o 
  -2  10   7        0.77      -52.08     35.60 o 
  -1  10   7    13170.09    13155.78    321.28 o 
   0  10   7      477.60      451.94     54.57 o 
   1  10   7    10901.89    11130.18    206.97 o 
   2  10   7      333.99      270.23     48.39 o 
   3  10   7    12669.16    12590.60    228.55 o 
   4  10   7      825.75      864.93     93.60 o 
   5  10   7    18005.18    17916.57    252.18 o 
   6  10   7       32.85        3.59     40.35 o 
   7  10   7    12218.64    12321.92    233.33 o 
   8  10   7        2.35       -4.82     55.34 o 
   9  10   7     5246.37     5321.07    150.23 o 
  10  10   7       50.17       36.37     83.91 o 
  11  10   7     4252.78     4145.39    183.47 o 
 -13  11   7      557.83      416.30    117.72 o 
 -12  11   7       54.31       56.43    130.56 o 
 -11  11   7      899.69      958.82    119.59 o 
 -10  11   7        7.80       -7.28     81.58 o 
  -9  11   7      135.32       66.89     68.30 o 
  -8  11   7       41.47      108.65     69.16 o 
  -7  11   7      598.49      491.24     66.22 o 
  -6  11   7       58.22       46.38     48.15 o 
  -5  11   7     2489.51     2404.28     94.07 o 
  -4  11   7      175.55       83.85     48.57 o 
  -3  11   7      518.92      463.10     59.51 o 
  -2  11   7       83.22       96.69     43.60 o 
  -1  11   7       32.25        4.11     42.99 o 
   0  11   7       10.70       27.32     44.70 o 
   1  11   7      988.08      905.20     70.25 o 
   2  11   7      287.43      183.82     55.28 o 
   3  11   7      918.05      893.21     73.35 o 
   4  11   7      998.72      952.26    116.20 o 
   5  11   7      342.28      287.11     60.92 o 
   6  11   7      223.76      108.86     56.41 o 
   7  11   7      113.13       62.81    111.95 o 
   8  11   7      180.53      149.03     82.41 o 
   9  11   7        2.81      -60.77    121.16 o 
  10  11   7      117.66      123.01    138.84 o 
 -12  12   7      569.37      345.60    138.84 o 
 -11  12   7     2823.12     2983.31    153.99 o 
 -10  12   7      431.00      425.98    103.11 o 
  -9  12   7     5312.42     5411.11    192.56 o 
  -8  12   7     4016.75     3887.35    158.97 o 
  -7  12   7     6709.69     6184.25    155.07 o 
  -6  12   7     1404.99     1450.22     83.67 o 
  -5  12   7     9184.09     9345.41    219.73 o 
  -4  12   7     1506.36     1553.24     79.67 o 
  -3  12   7     6171.01     6201.17    181.30 o 
  -2  12   7     3645.45     3444.52    111.19 o 
  -1  12   7    10208.18    10044.28    201.77 o 
   0  12   7      855.35      806.33     60.18 o 
   1  12   7     1834.60     1846.11     85.97 o 
   2  12   7     1368.40     1361.19     82.04 o 
   3  12   7     7362.76     7546.79    206.11 o 
   4  12   7     1261.89     1315.48     91.79 o 
   5  12   7     7338.54     7186.67    290.25 o 
   6  12   7      283.52      362.12     69.69 o 
   7  12   7     4720.69     5014.24    148.29 o 
   8  12   7     1391.34     1757.78    238.45 o 
   9  12   7     3950.36     3748.97    261.47 o 
  10  12   7     2371.52     2132.64    222.07 o 
 -12  13   7      512.56      346.86    120.28 o 
 -11  13   7      616.64      524.53    109.73 o 
 -10  13   7      184.23      176.77    128.16 o 
  -9  13   7       15.29      -45.51     73.94 o 
  -8  13   7      105.69      141.86     82.78 o 
  -7  13   7     3667.56     3695.72    158.95 o 
  -6  13   7      221.62      139.23     59.64 o 
  -5  13   7        3.98       19.20     55.53 o 
  -4  13   7      175.68       90.88     51.80 o 
  -3  13   7        2.28      -72.80     48.54 o 
  -2  13   7      703.76      502.28     70.93 o 
  -1  13   7       49.24       93.70     52.16 o 
   0  13   7      793.97      718.34     74.05 o 
   1  13   7      533.84      405.66     66.62 o 
   2  13   7      245.54      172.81     56.04 o 
   3  13   7       79.74      -17.17     53.58 o 
   4  13   7        3.19      -32.96     57.12 o 
   5  13   7      182.18      146.85     63.12 o 
   6  13   7        4.25       62.01     60.66 o 
   7  13   7        9.03       53.54     69.60 o 
   8  13   7       16.99       -3.65     99.81 o 
   9  13   7       13.07      171.61    153.57 o 
 -11  14   7      708.99      566.72    118.09 o 
 -10  14   7     2349.93     2305.68    145.09 o 
  -9  14   7      288.79      290.27     99.32 o 
  -8  14   7     3357.11     3211.67    157.80 o 
  -7  14   7      117.70       30.93     62.72 o 
  -6  14   7     4247.84     4178.20    152.56 o 
  -5  14   7     2667.26     2761.74    114.68 o 
  -4  14   7     3618.47     3497.82    121.61 o 
  -3  14   7     2338.64     2160.66     98.90 o 
  -2  14   7     4793.23     4704.64    139.12 o 
  -1  14   7      258.01      261.00     63.17 o 
   0  14   7     8333.97     8299.48    199.68 o 
   1  14   7     1337.10     1302.05    126.68 o 
   2  14   7     8897.65     9103.64    241.15 o 
   3  14   7      626.32      606.34    106.28 o 
   4  14   7     3085.26     3376.53    126.35 o 
   5  14   7     1382.64     1681.54    111.38 o 
   6  14   7     2999.28     2923.49    122.61 o 
   7  14   7     1051.80     1178.53    119.02 o 
   8  14   7     4259.46     4653.35    158.93 o 
 -10  15   7     1486.86     1717.67    157.84 o 
  -9  15   7      426.70      254.10     99.61 o 
  -8  15   7       30.05      -15.38     87.70 o 
  -7  15   7     1026.67      718.51     87.58 o 
  -6  15   7      419.02      368.06    113.15 o 
  -5  15   7      345.46      247.18     69.28 o 
  -4  15   7      313.76      213.59     69.38 o 
  -3  15   7       63.18      131.75     65.01 o 
  -2  15   7      579.67      578.04    106.21 o 
  -1  15   7      572.18      413.74     71.44 o 
   0  15   7      741.84      636.18     81.74 o 
   1  15   7       16.69       45.21     62.25 o 
   2  15   7      101.25      130.43     66.70 o 
   3  15   7      100.18       76.17     65.98 o 
   4  15   7      227.98      265.65     74.18 o 
   5  15   7       36.10      -25.50     70.22 o 
   6  15   7       91.29      129.41     74.53 o 
   7  15   7       12.03      -47.08     92.37 o 
  -8  16   7     2386.97     2578.32    157.25 o 
  -7  16   7       24.28     -110.19     73.46 o 
  -6  16   7     4509.46     4716.78    154.79 o 
  -5  16   7      123.16       98.04     74.73 o 
  -4  16   7     2713.78     2612.03    145.85 o 
  -3  16   7      379.35      231.71     73.53 o 
  -2  16   7     4273.17     4387.79    145.92 o 
  -1  16   7       87.07       49.68     67.91 o 
   0  16   7     6275.92     6794.67    182.76 o 
   1  16   7       19.49      -17.32     66.06 o 
   2  16   7     5538.90     5715.39    171.55 o 
   3  16   7      456.30      402.42     78.11 o 
   4  16   7     5297.11     5551.94    171.61 o 
   5  16   7      145.17      100.78     78.98 o 
   6  16   7     6289.88     6703.71    195.93 o 
  -7  17   7       18.24       55.54     88.42 o 
  -6  17   7       74.02       42.05     82.29 o 
  -5  17   7        3.89      -89.14     75.95 o 
  -4  17   7      486.27      347.22     84.95 o 
  -3  17   7        7.64      -46.75     71.05 o 
  -2  17   7       52.68      -10.01     85.69 o 
  -1  17   7       50.90      -35.05     67.92 o 
   0  17   7       50.85       92.82     73.52 o 
   1  17   7        0.36       21.58     74.35 o 
   2  17   7      103.59       57.73     73.73 o 
   3  17   7      101.06      103.26     82.53 o 
   4  17   7       11.31      -48.52     83.75 o 
  -4  18   7     1950.61     2015.57    120.44 o 
  -3  18   7     3246.57     3269.35    140.26 o 
  -2  18   7      573.74      455.09     89.68 o 
  -1  18   7     2653.48     2481.26    125.25 o 
   0  18   7     1784.43     2003.57    126.47 o 
   1  18   7     3518.02     3530.65    144.61 o 
   2  18   7     2162.43     2279.24    131.84 o 
 -16   0   8      761.50      616.55    126.69 o 
 -14   0   8       13.64     -117.94     78.63 o 
 -12   0   8      284.25      233.05    141.23 o 
 -10   0   8        4.25       90.06     87.65 o 
  -8   0   8       18.96       -8.45     30.99 o 
  -6   0   8       17.57       13.61     27.14 o 
  -4   0   8    22529.02    24090.89    582.78 o 
  -2   0   8     4464.40     4373.32     86.58 o 
   0   0   8      398.84      325.64     36.91 o 
   2   0   8      632.15      515.05     56.20 o 
   4   0   8     4610.70     4602.47    129.58 o 
   6   0   8      951.78      848.50    138.29 o 
   8   0   8        8.94      -14.34     82.12 o 
  10   0   8      141.64      148.78    117.11 o 
  12   0   8      926.24      728.44    167.56 o 
 -16   1   8     2573.86     2570.47    135.03 o 
 -15   1   8     1630.62     1444.43    102.45 o 
 -14   1   8     5915.02     6334.07    149.76 o 
 -13   1   8       70.15       20.37     51.82 o 
 -12   1   8     8470.68     8696.79    194.47 o 
 -11   1   8      897.62      943.97     62.76 o 
 -10   1   8    18173.07    17929.81    249.88 o 
  -9   1   8      868.27      723.32     82.37 o 
  -8   1   8    13192.18    13094.87    172.57 o 
  -7   1   8       15.60      -11.08     20.13 o 
  -6   1   8     8306.69     8332.30     99.74 o 
  -5   1   8    10328.06    10344.91    114.68 o 
  -4   1   8    14098.95    14570.80    182.85 o 
  -3   1   8     3992.88     3967.13     58.60 o 
  -2   1   8    30746.95    32471.13    356.05 o 
  -1   1   8     3166.49     3104.88     49.20 o 
   0   1   8    16372.36    16218.93    157.58 o 
   1   1   8     1121.27     1046.71     30.64 o 
   2   1   8    22117.63    21809.96    227.09 o 
   3   1   8     3388.35     3384.61    107.51 o 
   4   1   8    27105.42    27321.48    310.73 o 
   5   1   8      274.62      247.81     35.84 o 
   6   1   8     8933.24     8924.54    145.83 o 
   7   1   8      101.65       99.11     37.12 o 
   8   1   8     4170.38     4184.40     99.73 o 
   9   1   8       17.70       25.50     65.14 o 
  10   1   8     5034.17     5066.70    188.61 o 
  11   1   8       51.55      -71.77     80.94 o 
  12   1   8     5790.33     5846.22    219.58 o 
  13   1   8       35.42      -36.79    110.30 o 
 -16   2   8      492.71      324.16     93.35 o 
 -15   2   8      722.12      698.21     98.46 o 
 -14   2   8      977.56     1036.24    103.07 o 
 -13   2   8      168.42      119.59     68.55 o 
 -12   2   8       49.35      -13.09     47.38 o 
 -11   2   8     1370.56     1446.40     70.19 o 
 -10   2   8        5.06      -25.59     38.01 o 
  -9   2   8     1883.96     1784.64     68.15 o 
  -8   2   8      134.07       73.12     26.11 o 
  -7   2   8       93.68       36.70     21.27 o 
  -6   2   8      200.77      154.09     21.39 o 
  -5   2   8     6424.03     6608.72     86.93 o 
  -4   2   8     3377.86     3478.02     60.30 o 
  -3   2   8     2280.18     2231.92     42.46 o 
  -2   2   8       83.84       63.25     16.94 o 
  -1   2   8      846.53      755.93     28.92 o 
   0   2   8        6.45       14.11     15.47 o 
   1   2   8      245.46      179.01     23.85 o 
   2   2   8       88.42       52.34     20.61 o 
   3   2   8       67.72       29.32     25.46 o 
   4   2   8      148.76       51.94     29.16 o 
   5   2   8     1588.70     1516.58     55.78 o 
   6   2   8     1101.25      991.69     53.24 o 
   7   2   8      223.36      178.11     40.28 o 
   8   2   8      233.90      273.07     57.41 o 
   9   2   8      102.27      150.76     75.77 o 
  10   2   8       16.94      -27.67     78.51 o 
  11   2   8      805.66      808.66    115.25 o 
  12   2   8      155.26       31.23    100.74 o 
  13   2   8      159.67       44.73    111.93 o 
 -15   3   8     2333.41     2399.70    128.33 o 
 -14   3   8      587.35      525.36    131.56 o 
 -13   3   8     5005.74     5300.70    157.65 o 
 -12   3   8     2451.94     2431.86    104.83 o 
 -11   3   8     5860.65     5787.11    125.90 o 
 -10   3   8     2621.49     2629.30     98.94 o 
  -9   3   8     4096.96     3957.86     92.76 o 
  -8   3   8     3059.52     3021.10     64.96 o 
  -7   3   8     5061.06     4946.16     73.61 o 
  -6   3   8     9350.64     9175.58    108.10 o 
  -5   3   8    10202.83     9620.11    109.85 o 
  -4   3   8     6430.44     6263.09     98.97 o 
  -3   3   8    14701.07    14447.90    159.59 o 
  -2   3   8    10871.93    10805.04    115.18 o 
  -1   3   8    13190.24    13377.00    136.00 o 
   0   3   8    21940.26    22563.64    269.25 o 
   1   3   8    11963.42    11965.40    141.74 o 
   2   3   8    18549.09    18736.04    204.08 o 
   3   3   8      310.68      236.05     49.46 o 
   4   3   8     6895.72     6782.85    101.47 o 
   5   3   8     6921.61     6967.17    137.28 o 
   6   3   8      938.38     1057.71     56.51 o 
   7   3   8    13180.75    13358.55    198.36 o 
   8   3   8     6098.09     5868.15    122.34 o 
   9   3   8     4908.41     4759.16    176.58 o 
  10   3   8     1792.92     1786.21    124.26 o 
  11   3   8     1451.44     1274.84    132.23 o 
  12   3   8     1503.18     1529.27    148.60 o 
 -15   4   8       51.31       80.28     86.14 o 
 -14   4   8       30.44       27.58     74.77 o 
 -13   4   8      665.25      797.84    112.62 o 
 -12   4   8      913.84      908.58    165.72 o 
 -11   4   8      149.88      112.72     53.43 o 
 -10   4   8      365.60      212.90     53.21 o 
  -9   4   8      601.31      526.24    119.78 o 
  -8   4   8       70.11       75.73     41.90 o 
  -7   4   8       28.69       -9.88     24.24 o 
  -6   4   8      411.39      298.17     43.15 o 
  -5   4   8      780.07      742.42     54.01 o 
  -4   4   8      998.36      983.20     43.49 o 
  -3   4   8     1051.08      989.07     42.46 o 
  -2   4   8      271.58      232.99     29.99 o 
  -1   4   8     1963.41     1956.26     41.44 o 
   0   4   8      838.95      754.60     35.31 o 
   1   4   8     1058.40     1041.35     40.96 o 
   2   4   8       45.72        6.95     21.31 o 
   3   4   8     5325.55     5496.54     88.83 o 
   4   4   8      828.19      873.21     41.60 o 
   5   4   8       12.78       25.41     27.50 o 
   6   4   8     1365.07     1427.96     83.51 o 
   7   4   8     3079.82     2905.05     84.61 o 
   8   4   8      873.01     1063.45     88.60 o 
   9   4   8      741.23      574.22     94.44 o 
  10   4   8       48.24       -3.48     83.13 o 
  11   4   8      594.07      449.42    106.49 o 
  12   4   8      106.23       20.56    103.19 o 
 -15   5   8     4961.08     5473.24    178.45 o 
 -14   5   8        7.49       36.27     79.66 o 
 -13   5   8     5607.42     5913.26    170.60 o 
 -12   5   8      188.21      179.28     62.98 o 
 -11   5   8     5502.49     5657.29    222.90 o 
 -10   5   8      292.75      145.66     51.26 o 
  -9   5   8     9078.37     9244.20    191.63 o 
  -8   5   8      677.32      610.92     60.79 o 
  -7   5   8     8368.81     8221.11    137.43 o 
  -6   5   8        0.25        0.67     28.96 o 
  -5   5   8    11399.39    10625.33    164.72 o 
  -4   5   8        1.55        1.12     25.86 o 
  -3   5   8    13697.70    13240.39    180.44 o 
  -2   5   8      664.27      607.03     40.66 o 
  -1   5   8     8765.27     8577.79    153.76 o 
   0   5   8      910.94      887.65     61.13 o 
   1   5   8    13013.78    12844.12    171.21 o 
   2   5   8      337.27      323.54     48.00 o 
   3   5   8    12366.96    12337.85    173.49 o 
   4   5   8      307.19      302.32     33.14 o 
   5   5   8    10226.02    10062.00    140.36 o 
   6   5   8      122.13       94.07     33.41 o 
   7   5   8     6163.49     6027.79    122.98 o 
   8   5   8       48.65       28.88     44.70 o 
   9   5   8     4902.43     4897.42    182.97 o 
  10   5   8      330.24      241.65     84.61 o 
  11   5   8     4247.55     3895.55    177.84 o 
  12   5   8      194.51      -29.85     99.51 o 
 -15   6   8      599.61      539.37    149.86 o 
 -14   6   8       29.47       56.37     77.65 o 
 -13   6   8      877.36      934.68     97.07 o 
 -12   6   8      104.62       36.72     66.64 o 
 -11   6   8      119.94       28.28     53.54 o 
 -10   6   8        7.33        8.78     51.69 o 
  -9   6   8       49.40      -19.38     49.16 o 
  -8   6   8       75.66       36.89     42.30 o 
  -7   6   8      286.55      188.41     44.39 o 
  -6   6   8      488.17      352.81     40.77 o 
  -5   6   8      711.34      674.15    104.99 o 
  -4   6   8        3.07      -16.33     26.00 o 
  -3   6   8     1777.39     1867.59     58.28 o 
  -2   6   8     2600.49     2547.10     78.81 o 
  -1   6   8        0.36       52.16     30.70 o 
   0   6   8      823.55      819.29     39.52 o 
   1   6   8      110.31       71.56     40.23 o 
   2   6   8     1106.85     1079.63     46.87 o 
   3   6   8      244.10      161.46     34.15 o 
   4   6   8       31.76      -15.10     30.01 o 
   5   6   8      969.70      896.28     66.92 o 
   6   6   8     1228.03     1271.79     56.88 o 
   7   6   8     1324.85     1452.37     79.38 o 
   8   6   8       18.71       51.00     56.61 o 
   9   6   8      740.21      617.13     98.89 o 
  10   6   8      190.85      149.98     86.76 o 
  11   6   8      907.63      872.80    128.67 o 
  12   6   8       94.74      219.28    113.66 o 
 -15   7   8     2997.57     3359.85    150.43 o 
 -14   7   8      634.01      484.16    112.26 o 
 -13   7   8     2675.16     2753.95    121.94 o 
 -12   7   8     2966.47     2810.64    132.72 o 
 -11   7   8     2486.34     2565.49    111.80 o 
 -10   7   8     4196.41     3916.90    125.90 o 
  -9   7   8     3759.75     3613.55    115.75 o 
  -8   7   8     7756.58     7746.78    172.30 o 
  -7   7   8     7495.50     7347.67    134.21 o 
  -6   7   8     3802.26     3767.11     90.58 o 
  -5   7   8    15534.90    15697.80    256.62 o 
  -4   7   8     5709.84     5511.78    123.17 o 
  -3   7   8     3134.07     2881.32     87.17 o 
  -2   7   8     7475.96     7271.36    146.56 o 
  -1   7   8    15631.16    16015.12    388.04 o 
   0   7   8     5488.47     5229.66    156.10 o 
   1   7   8     6337.52     6222.78    134.39 o 
   2   7   8     8408.28     8400.51    134.89 o 
   3   7   8     8814.04     9057.20    156.28 o 
   4   7   8     6190.18     6388.13    119.93 o 
   5   7   8     3207.05     3163.40     86.16 o 
   6   7   8      222.58      214.03     45.42 o 
   7   7   8     6903.94     6882.06    270.09 o 
   8   7   8     1113.50     1360.40     88.94 o 
   9   7   8     3926.28     3964.83    169.33 o 
  10   7   8      608.06      627.49    223.91 o 
  11   7   8     3598.78     3758.63    181.43 o 
  12   7   8      706.85      612.02    217.83 o 
 -14   8   8     1372.13     1335.51    198.99 o 
 -13   8   8      385.75      309.20     85.25 o 
 -12   8   8       60.11       80.69     70.58 o 
 -11   8   8       12.87       -6.92     60.29 o 
 -10   8   8       53.89       93.15     56.35 o 
  -9   8   8       12.37       19.78     50.87 o 
  -8   8   8       42.77       17.46     49.36 o 
  -7   8   8      513.20      399.99     53.53 o 
  -6   8   8       32.59       39.49     39.42 o 
  -5   8   8      672.51      520.73     54.67 o 
  -4   8   8       19.08      -26.47     38.00 o 
  -3   8   8       60.91       22.70     36.91 o 
  -2   8   8       12.61       -2.11     34.60 o 
  -1   8   8       72.19       93.83     38.30 o 
   0   8   8       57.92       25.09     35.09 o 
   1   8   8       55.31       65.37     38.85 o 
   2   8   8      452.44      353.97     50.30 o 
   3   8   8      345.94      332.62     49.23 o 
   4   8   8       12.32       13.92     35.52 o 
   5   8   8      542.47      548.37     64.38 o 
   6   8   8      205.56      136.41     46.34 o 
   7   8   8      533.90      631.56    115.45 o 
   8   8   8     1766.76     1792.32     88.89 o 
   9   8   8     1270.20     1381.60    148.40 o 
  10   8   8      286.49      230.89     95.50 o 
  11   8   8      215.62      266.15    120.97 o 
 -14   9   8     1950.07     2349.18    331.81 o 
 -13   9   8       73.11       41.87     95.75 o 
 -12   9   8     3735.05     4059.81    177.28 o 
 -11   9   8       31.20      102.05     80.38 o 
 -10   9   8     6072.64     5584.37    191.86 o 
  -9   9   8     1765.62     1790.30    140.50 o 
  -8   9   8    11118.51    10908.26    268.20 o 
  -7   9   8        9.63      -48.82     42.16 o 
  -6   9   8    10277.26    10081.71    243.87 o 
  -5   9   8      358.54      248.78     48.96 o 
  -4   9   8     8863.42     8647.24    281.13 o 
  -3   9   8     4145.53     4229.87    114.85 o 
  -2   9   8    12058.65    12054.46    318.06 o 
  -1   9   8     1531.32     1523.21     70.91 o 
   0   9   8    17595.79    17115.81    276.25 o 
   1   9   8     1348.55     1264.36     66.81 o 
   2   9   8    13994.37    13815.06    239.88 o 
   3   9   8     1617.70     1513.85     74.95 o 
   4   9   8     8096.98     7963.36    171.25 o 
   5   9   8      926.50      941.52     76.03 o 
   6   9   8     7176.47     6828.41    259.79 o 
   7   9   8      669.41      649.95    107.10 o 
   8   9   8     3594.68     3631.56    154.51 o 
   9   9   8     1426.20     1391.58    204.03 o 
  10   9   8     5048.41     5128.81    207.77 o 
  11   9   8      775.37      659.77    129.38 o 
 -13  10   8       35.50       74.43     98.99 o 
 -12  10   8      339.51      387.47    103.11 o 
 -11  10   8       11.23       28.57     81.19 o 
 -10  10   8       31.02       87.87     74.09 o 
  -9  10   8      528.80      477.92     83.50 o 
  -8  10   8      252.23      201.32     73.27 o 
  -7  10   8       90.99       56.34     50.37 o 
  -6  10   8      645.82      418.40     92.08 o 
  -5  10   8       15.71      -12.60     43.83 o 
  -4  10   8      869.69      714.02     62.85 o 
  -3  10   8       66.35       22.67     40.93 o 
  -2  10   8       93.61       44.39     42.89 o 
  -1  10   8       93.00       32.40     40.64 o 
   0  10   8       88.24       54.11     43.76 o 
   1  10   8       30.50      -21.42     41.79 o 
   2  10   8        6.47      -52.81     43.40 o 
   3  10   8     1490.34     1477.03     78.08 o 
   4  10   8     1788.78     1891.84    104.52 o 
   5  10   8      841.85      776.45     75.76 o 
   6  10   8     2258.62     2201.70     95.77 o 
   7  10   8       91.93       49.11     61.24 o 
   8  10   8      484.12      534.55     78.72 o 
   9  10   8       85.96       76.60    135.89 o 
  10  10   8      772.05      659.94    168.67 o 
 -13  11   8       57.47      131.35    110.90 o 
 -12  11   8     3749.67     4118.16    184.71 o 
 -11  11   8        5.02      -19.46     86.20 o 
 -10  11   8     5597.76     5767.49    203.34 o 
  -9  11   8      307.87      193.05     83.18 o 
  -8  11   8     9066.05     9350.61    254.40 o 
  -7  11   8       32.00       18.35     50.12 o 
  -6  11   8     6475.46     6478.60    156.18 o 
  -5  11   8     1940.95     1883.39     84.36 o 
  -4  11   8    14796.49    14751.60    258.30 o 
  -3  11   8     1262.69     1132.26     72.24 o 
  -2  11   8    15590.22    15557.85    268.09 o 
  -1  11   8     1352.89     1323.18     87.15 o 
   0  11   8     8813.26     8459.29    179.07 o 
   1  11   8     1643.92     1646.59     81.48 o 
   2  11   8     8672.26     8900.78    213.69 o 
   3  11   8     3840.79     3773.11    120.35 o 
   4  11   8    21017.75    21297.43    346.15 o 
   5  11   8      236.04      214.79     59.45 o 
   6  11   8     2288.32     2608.68    118.01 o 
   7  11   8      131.22      116.69     66.53 o 
   8  11   8     4128.59     4379.35    142.42 o 
   9  11   8       66.23      169.77    150.26 o 
  10  11   8     5941.06     6571.02    352.06 o 
 -12  12   8      703.70      634.46    122.64 o 
 -11  12   8      113.06      105.11     93.21 o 
 -10  12   8       76.33      -66.42    179.71 o 
  -9  12   8      175.70      170.79     84.23 o 
  -8  12   8      486.92      536.23    144.73 o 
  -7  12   8     1237.23     1460.17    126.69 o 
  -6  12   8        1.38      -48.15     52.97 o 
  -5  12   8       41.44      -30.50     51.61 o 
  -4  12   8        1.46      -22.87     46.23 o 
  -3  12   8       44.47       41.46     51.06 o 
  -2  12   8       81.61       66.69     48.80 o 
  -1  12   8      255.19      193.01     55.39 o 
   0  12   8     1279.63     1303.82     82.61 o 
   1  12   8      130.17       79.49     53.63 o 
   2  12   8       52.62       -1.63     51.01 o 
   3  12   8       46.94       98.28     56.52 o 
   4  12   8      212.44      224.05     62.83 o 
   5  12   8       91.72      108.00     61.15 o 
   6  12   8     1003.09     1146.12     95.02 o 
   7  12   8      623.71      691.83     87.18 o 
   8  12   8      251.73      275.09     81.68 o 
   9  12   8      328.90      176.40    161.67 o 
 -11  13   8     1359.91     1361.10    140.18 o 
 -10  13   8     2827.02     3046.46    161.82 o 
  -9  13   8     2746.95     2512.93    141.36 o 
  -8  13   8     1718.06     1808.21    124.44 o 
  -7  13   8     4256.78     3789.53    407.79 o 
  -6  13   8     2021.43     1859.25     93.99 o 
  -5  13   8     1774.22     1833.91    156.40 o 
  -4  13   8     4632.22     4595.48    137.11 o 
  -3  13   8     8069.18     7880.89    182.77 o 
  -2  13   8     8623.65     8611.46    192.99 o 
  -1  13   8     6729.40     6644.63    165.61 o 
   0  13   8     4804.91     4708.34    138.69 o 
   1  13   8     5714.97     5593.57    161.03 o 
   2  13   8     7333.58     7019.52    174.21 o 
   3  13   8      679.92      719.65     79.25 o 
   4  13   8     3272.24     3387.60    122.85 o 
   5  13   8     3271.36     3473.23    129.21 o 
   6  13   8     2648.71     2625.53    115.23 o 
   7  13   8     3270.40     3608.66    136.22 o 
   8  13   8     1732.58     1941.61    182.74 o 
 -10  14   8       28.40       99.33    102.64 o 
  -9  14   8      549.15      479.86    104.75 o 
  -8  14   8       42.00       66.70     88.24 o 
  -7  14   8     1521.41     1580.50    113.21 o 
  -6  14   8      180.92       -5.46     64.51 o 
  -5  14   8        6.06      -58.84     57.57 o 
  -4  14   8       12.48      -12.15     59.72 o 
  -3  14   8       30.97       41.93     59.52 o 
  -2  14   8       23.15       55.36     56.97 o 
  -1  14   8      419.18      349.64     68.83 o 
   0  14   8      133.06       38.04     59.26 o 
   1  14   8       91.37       43.28     61.64 o 
   2  14   8      539.73      522.16     74.58 o 
   3  14   8      283.70      156.87     65.26 o 
   4  14   8        1.30        8.89     64.92 o 
   5  14   8      285.20      380.11     77.64 o 
   6  14   8      185.12      285.86     82.91 o 
   7  14   8      251.48      152.65     83.29 o 
  -9  15   8     3258.02     3402.67    174.34 o 
  -8  15   8       34.46      120.88     90.32 o 
  -7  15   8     4486.96     4616.27    151.76 o 
  -6  15   8      409.32      339.68     77.91 o 
  -5  15   8     7828.37     8022.40    197.95 o 
  -4  15   8      141.13      128.05     69.30 o 
  -3  15   8     4002.88     3926.29    134.84 o 
  -2  15   8        0.98      -70.14     61.14 o 
  -1  15   8     7042.64     7188.09    256.89 o 
   0  15   8      441.31      391.16     75.56 o 
   1  15   8     7399.57     7770.71    204.28 o 
   2  15   8      104.07       75.80     69.27 o 
   3  15   8     5652.90     5861.45    170.84 o 
   4  15   8      220.53      221.26     75.71 o 
   5  15   8     5006.84     4912.73    171.17 o 
   6  15   8      156.53      185.75     80.94 o 
  -8  16   8        5.78      -15.39     99.18 o 
  -7  16   8      808.55      682.44    143.65 o 
  -6  16   8        2.40       -5.59     78.07 o 
  -5  16   8       54.05      -15.02     71.33 o 
  -4  16   8        5.02      -54.44     71.44 o 
  -3  16   8        0.21       38.49     68.18 o 
  -2  16   8        1.28       57.71     65.89 o 
  -1  16   8      116.47       57.07     71.67 o 
   0  16   8       11.46      -25.74     70.00 o 
   1  16   8      355.43      170.08     78.10 o 
   2  16   8        8.16       15.60     73.20 o 
   3  16   8      819.66      791.75     99.10 o 
   4  16   8        5.47       -7.76     75.54 o 
   5  16   8       22.36        2.55     81.15 o 
  -6  17   8      450.33      310.85    134.63 o 
  -5  17   8     3096.59     3369.73    139.34 o 
  -4  17   8      610.32      562.95     94.32 o 
  -3  17   8     5341.51     5289.46    166.90 o 
  -2  17   8      717.80      716.54     95.96 o 
  -1  17   8     3274.69     3145.89    130.93 o 
   0  17   8      833.39      771.95     98.61 o 
   1  17   8     3589.36     3540.95    141.76 o 
   2  17   8     1568.24     1639.60    125.92 o 
   3  17   8     4099.99     4389.34    177.69 o 
  -3  18   8       31.44      -94.58     94.19 o 
  -2  18   8        7.13      -61.24     78.28 o 
  -1  18   8       13.22      -15.92     83.32 o 
   0  18   8        4.93       89.52     84.12 o 
 -15   0   9     4367.97     4340.05    287.62 o 
 -11   0   9    12145.87    12349.87    362.19 o 
  -9   0   9    12761.90    12439.79    265.16 o 
  -7   0   9    18753.09    18996.19    355.14 o 
  -5   0   9    20096.37    19517.98    355.65 o 
  -3   0   9    14407.42    14784.68    214.15 o 
  -1   0   9     3535.02     3449.95    104.85 o 
   1   0   9    23842.98    24572.46    400.35 o 
   5   0   9    19162.20    17711.89    456.66 o 
   7   0   9     1522.38     1489.40     96.73 o 
  11   0   9     3719.32     3447.00    240.48 o 
 -15   1   9      273.38      152.87     85.33 o 
 -14   1   9      333.60      275.03    103.65 o 
 -13   1   9      208.04      104.53     65.27 o 
 -12   1   9       32.74      -45.15     46.01 o 
 -11   1   9      661.13      638.80     95.34 o 
 -10   1   9      989.44      824.29     91.48 o 
  -9   1   9       44.01       43.72     35.78 o 
  -8   1   9      283.99      142.65     26.43 o 
  -7   1   9       11.77      -15.27     22.27 o 
  -6   1   9     2207.08     2088.61     47.23 o 
  -5   1   9     2447.77     2355.48     64.08 o 
  -4   1   9     5928.62     6277.83     99.34 o 
  -3   1   9     3474.73     3595.38     57.83 o 
  -2   1   9     2865.34     2907.12     50.46 o 
  -1   1   9     1111.85     1129.24     32.99 o 
   0   1   9      475.59      451.38     30.38 o 
   1   1   9      272.24      270.15     35.62 o 
   2   1   9      178.76      132.05     28.48 o 
   3   1   9      577.78      541.34     42.13 o 
   4   1   9      531.78      424.46     47.65 o 
   5   1   9     1753.78     1599.59     61.57 o 
   6   1   9     1331.25     1367.77     58.98 o 
   7   1   9       53.55       30.60     38.99 o 
   8   1   9      609.41      580.14    104.45 o 
   9   1   9      830.45      735.22     98.72 o 
  10   1   9      192.84       74.03     84.61 o 
  11   1   9     1371.22     1195.99    135.01 o 
  12   1   9       18.25       -6.71     95.65 o 
 -15   2   9     1478.04     1467.42    125.67 o 
 -14   2   9     1174.01     1182.47    152.52 o 
 -13   2   9     3841.64     3815.71    134.95 o 
 -12   2   9     6256.79     6378.96    165.04 o 
 -11   2   9     9849.05     9778.30    204.90 o 
 -10   2   9     7109.09     7419.12    139.60 o 
  -9   2   9     7120.57     7137.75    175.26 o 
  -8   2   9     4095.52     4067.50     74.93 o 
  -7   2   9     8214.21     7851.31    107.41 o 
  -6   2   9     1045.33     1043.46     53.44 o 
  -5   2   9    24900.33    24350.34    387.35 o 
  -4   2   9      206.57      149.46     25.45 o 
  -3   2   9     1142.67     1054.81     41.71 o 
  -2   2   9     6887.71     6755.77     84.38 o 
  -1   2   9    12507.25    12540.56    131.62 o 
   0   2   9    13847.04    14089.94    156.36 o 
   1   2   9     5683.97     5445.09     84.11 o 
   2   2   9      804.46      731.63     36.76 o 
   3   2   9    11367.29    11259.74    141.40 o 
   4   2   9     1192.32     1118.06     54.91 o 
   5   2   9     9581.21     9332.42    151.45 o 
   6   2   9     3691.11     3673.02     91.64 o 
   7   2   9    15506.14    15614.32    303.33 o 
   8   2   9     1895.99     1822.40     72.75 o 
   9   2   9      978.02      732.16    194.26 o 
  10   2   9      305.07      142.16    136.08 o 
  11   2   9     2394.00     2289.52    147.24 o 
  12   2   9     1293.71     1043.65    142.54 o 
 -15   3   9        6.32       35.55     84.29 o 
 -14   3   9        5.34     -104.27     70.83 o 
 -13   3   9      208.00      186.29     70.63 o 
 -12   3   9        2.90       40.49     59.11 o 
 -11   3   9      384.19      296.46     88.88 o 
 -10   3   9       29.15       11.34     50.02 o 
  -9   3   9      254.39      193.95     49.94 o 
  -8   3   9      532.34      425.92     81.54 o 
  -7   3   9       10.91      -18.98     26.18 o 
  -6   3   9     2734.41     2584.94     96.26 o 
  -5   3   9       77.00       21.39     27.22 o 
  -4   3   9     1314.34     1324.53     48.79 o 
  -3   3   9     1933.83     1925.98     43.26 o 
  -2   3   9      749.25      685.97     40.93 o 
  -1   3   9     2763.89     2708.87     48.64 o 
   0   3   9       59.40       22.28     18.15 o 
   1   3   9     1380.04     1315.30     41.13 o 
   2   3   9     1992.30     2022.75     51.31 o 
   3   3   9      280.31      275.30     30.78 o 
   4   3   9     2548.52     2388.52     59.05 o 
   5   3   9      503.46      441.83     52.50 o 
   6   3   9     4729.81     4721.10    105.07 o 
   7   3   9     1930.20     1897.62     71.51 o 
   8   3   9      531.99      533.03     79.09 o 
   9   3   9      282.97      116.12     77.80 o 
  10   3   9      695.33      505.96    101.58 o 
  11   3   9      356.50      225.64    100.90 o 
  12   3   9      630.42      526.13    153.02 o 
 -15   4   9     1541.50     1714.97    185.91 o 
 -14   4   9     6078.59     6845.48    191.85 o 
 -13   4   9     1372.68     1393.07    198.45 o 
 -12   4   9     3599.01     3724.74    174.97 o 
 -11   4   9       25.97       -5.64     51.71 o 
 -10   4   9     7556.59     7805.54    178.11 o 
  -9   4   9      445.39      408.68     74.41 o 
  -8   4   9     8816.49     8686.84    144.79 o 
  -7   4   9      775.79      665.55     48.70 o 
  -6   4   9     4444.82     4171.44     95.68 o 
  -5   4   9     2354.13     2224.18     75.86 o 
  -4   4   9     8007.21     7803.53    126.44 o 
  -3   4   9     3018.85     2844.56     69.12 o 
  -2   4   9    16797.64    16246.81    208.98 o 
  -1   4   9     3128.61     3058.69     68.23 o 
   0   4   9    12082.60    11733.52    165.58 o 
   1   4   9     2673.86     2779.80     59.22 o 
   2   4   9     9254.58     9119.82    123.95 o 
   3   4   9     3556.56     3549.77     71.39 o 
   4   4   9    10248.21    10154.29    138.87 o 
   5   4   9     1018.63     1025.06     68.75 o 
   6   4   9     7637.66     7641.80    194.64 o 
   7   4   9      756.26      633.89    103.44 o 
   8   4   9    10718.13    10379.46    178.89 o 
   9   4   9       48.47        0.73     77.58 o 
  10   4   9     4187.32     4056.32    175.97 o 
  11   4   9      163.01     -108.17     96.09 o 
  12   4   9     1688.41     1785.36    235.51 o 
 -15   5   9       14.49       -5.95     89.29 o 
 -14   5   9      193.40       63.32    104.60 o 
 -13   5   9      202.69       74.65     71.97 o 
 -12   5   9       93.26      101.70     64.81 o 
 -11   5   9        0.21       -6.39     53.44 o 
 -10   5   9       17.11      -22.21     52.82 o 
  -9   5   9       78.04       42.53     47.35 o 
  -8   5   9      492.93      401.32     55.63 o 
  -7   5   9       68.66        8.92     33.26 o 
  -6   5   9     1498.41     1423.59     65.28 o 
  -5   5   9      393.92      302.66     42.60 o 
  -4   5   9     2334.88     2209.57     73.73 o 
  -3   5   9        5.42      -13.39     27.08 o 
  -2   5   9      928.92      832.49     42.91 o 
  -1   5   9     3838.58     3906.98     97.97 o 
   0   5   9      370.79      313.03     41.01 o 
   1   5   9        4.55        0.58     25.90 o 
   2   5   9     3141.36     3161.26     74.68 o 
   3   5   9      468.96      417.47     65.66 o 
   4   5   9     4586.99     4328.46     84.58 o 
   5   5   9      877.26      996.63     61.24 o 
   6   5   9     3950.09     3765.27     96.90 o 
   7   5   9        3.50       -3.74     41.44 o 
   8   5   9      521.89      567.11     75.16 o 
   9   5   9      286.93      115.53     81.16 o 
  10   5   9     1511.09     1677.85    308.98 o 
  11   5   9       44.30       11.19     94.11 o 
  12   5   9     1234.34     1585.22    195.18 o 
 -15   6   9      498.99      321.13    102.54 o 
 -14   6   9     3462.59     3680.48    147.37 o 
 -13   6   9      562.66      479.70    104.90 o 
 -12   6   9     6093.68     6357.79    174.90 o 
 -11   6   9     1105.53      958.64    109.88 o 
 -10   6   9     5647.39     5664.91    190.92 o 
  -9   6   9      249.40      206.02     55.82 o 
  -8   6   9    10874.78    10936.58    211.69 o 
  -7   6   9     2774.61     2793.93     80.16 o 
  -6   6   9    18870.97    18720.14    249.90 o 
  -5   6   9      575.45      537.62     59.66 o 
  -4   6   9    10704.02    10537.78    161.64 o 
  -3   6   9      733.40      654.37     70.31 o 
  -2   6   9     8265.68     7979.50    317.31 o 
  -1   6   9       23.11       48.22     34.34 o 
   0   6   9    12504.04    11800.17    201.65 o 
   1   6   9     1860.26     1797.10     70.96 o 
   2   6   9    13349.41    13628.61    230.44 o 
   3   6   9      740.45      550.24     45.97 o 
   4   6   9     5300.56     5332.03     96.50 o 
   5   6   9      225.86      228.78     38.77 o 
   6   6   9     5653.20     5663.36    121.35 o 
   7   6   9      938.14     1009.38     80.61 o 
   8   6   9     5367.46     5707.41    128.66 o 
   9   6   9       88.13       81.01     81.71 o 
  10   6   9     3348.53     3288.24    163.24 o 
  11   6   9       14.51       56.96    104.41 o 
 -14   7   9      291.20      266.44     92.60 o 
 -13   7   9      263.22      137.34     77.03 o 
 -12   7   9      766.35      573.09     83.50 o 
 -11   7   9        1.38       22.28     61.02 o 
 -10   7   9      113.79       20.64     56.96 o 
  -9   7   9      857.03      773.64     74.59 o 
  -8   7   9       17.22        4.33     46.15 o 
  -7   7   9       19.70        5.27     37.67 o 
  -6   7   9     1234.82     1215.57     56.48 o 
  -5   7   9       28.76       21.64     34.53 o 
  -4   7   9       30.28       -1.56     31.69 o 
  -3   7   9       43.47      -24.80     37.26 o 
  -2   7   9      567.32      558.35     78.48 o 
  -1   7   9      107.99       51.67     36.10 o 
   0   7   9     2035.84     1996.89     76.98 o 
   1   7   9     1426.48     1482.42    101.00 o 
   2   7   9     2609.58     2363.62     82.84 o 
   3   7   9      190.26      135.58     45.06 o 
   4   7   9      754.94      746.00     65.15 o 
   5   7   9       14.73      -20.74     39.18 o 
   6   7   9     1983.25     1988.63     76.22 o 
   7   7   9      568.48      581.34     78.14 o 
   8   7   9     2394.07     2463.24    103.79 o 
   9   7   9      528.78      497.83    106.34 o 
  10   7   9      590.15      343.07    102.40 o 
  11   7   9      687.66      664.48    130.20 o 
 -14   8   9     1141.12     1313.16    120.45 o 
 -13   8   9     4549.03     4629.96    161.06 o 
 -12   8   9     1238.57     1426.10    109.97 o 
 -11   8   9     3860.42     3925.12    137.64 o 
 -10   8   9     3202.38     3316.39    122.51 o 
  -9   8   9     6576.60     6589.67    165.15 o 
  -8   8   9     4608.46     4598.81    132.63 o 
  -7   8   9     5688.33     5427.46    131.75 o 
  -6   8   9     1793.77     1766.13     78.87 o 
  -5   8   9     8662.45     8474.48    171.05 o 
  -4   8   9     2146.44     1972.37     78.18 o 
  -3   8   9     3039.77     2956.22     95.21 o 
  -2   8   9     9712.46     9628.79    183.24 o 
  -1   8   9     4766.68     4566.15    117.91 o 
   0   8   9     7105.49     7016.91    151.44 o 
   1   8   9    10208.95    10174.21    227.15 o 
   2   8   9     6897.14     6943.09    154.43 o 
   3   8   9     6594.04     6496.40    148.85 o 
   4   8   9     5807.56     5803.18    141.39 o 
   5   8   9     9256.03     9313.70    233.20 o 
   6   8   9      966.36     1037.19     88.59 o 
   7   8   9     3347.92     3512.42    117.86 o 
   8   8   9     2158.28     2046.18    139.59 o 
   9   8   9      473.57      458.81    116.74 o 
  10   8   9     1544.00     1844.91    137.57 o 
  11   8   9     1519.41     1564.08    335.31 o 
 -13   9   9       16.91      107.03     95.16 o 
 -12   9   9       27.24        2.25     73.34 o 
 -11   9   9      561.83      433.33     78.94 o 
 -10   9   9      490.67      461.04     96.85 o 
  -9   9   9       22.35       35.17     71.33 o 
  -8   9   9       60.38      116.16     65.62 o 
  -7   9   9      508.58      392.73     58.74 o 
  -6   9   9      353.98      147.21     87.35 o 
  -5   9   9      220.25      125.69     48.27 o 
  -4   9   9       27.95      -34.37     42.52 o 
  -3   9   9      982.51      962.64     68.60 o 
  -2   9   9      245.61      202.90     46.41 o 
  -1   9   9     1047.72      910.32     70.16 o 
   0   9   9     1113.99     1029.70     68.97 o 
   1   9   9      281.76      211.29     51.36 o 
   2   9   9      892.40      900.73     77.50 o 
   3   9   9      768.55      836.84     71.29 o 
   4   9   9      681.49      743.50     81.76 o 
   5   9   9      677.32      625.80     68.73 o 
   6   9   9      329.42      361.26     64.03 o 
   7   9   9     1535.67     1887.82    151.73 o 
   8   9   9      254.56      355.27     72.77 o 
   9   9   9     1637.78     2124.54    238.27 o 
  10   9   9     1284.63     1585.40    219.86 o 
 -13  10   9     2426.11     2772.63    160.65 o 
 -12  10   9       12.58        9.97     97.69 o 
 -11  10   9     4795.99     5358.94    271.04 o 
 -10  10   9      306.13      289.09     82.30 o 
  -9  10   9     5049.48     5387.25    229.25 o 
  -8  10   9      246.80      137.33     72.77 o 
  -7  10   9     8041.62     7757.32    277.00 o 
  -6  10   9      113.74      249.59    142.77 o 
  -5  10   9    15951.81    15964.12    272.31 o 
  -4  10   9       12.90       -4.97     45.43 o 
  -3  10   9    13210.19    13246.86    275.71 o 
  -2  10   9        9.78      -24.17     41.51 o 
  -1  10   9    10499.21    10826.93    209.23 o 
   0  10   9      132.97       61.53     46.07 o 
   1  10   9    12428.32    12274.57    228.65 o 
   2  10   9      173.67      152.16     54.01 o 
   3  10   9    17821.83    17903.75    301.09 o 
   4  10   9     1499.79     1507.29     82.36 o 
   5  10   9     7041.49     7171.01    171.30 o 
   6  10   9       47.45       56.46     60.42 o 
   7  10   9     3708.86     3793.02    131.72 o 
   8  10   9       31.25      138.17     71.33 o 
   9  10   9     4301.91     4292.54    278.78 o 
  10  10   9        3.09       76.97    155.04 o 
 -12  11   9       29.82       16.95     93.48 o 
 -11  11   9      189.35      156.53     91.79 o 
 -10  11   9      391.71      221.06     95.38 o 
  -9  11   9       68.15       25.12    162.77 o 
  -8  11   9      641.49      718.58     96.76 o 
  -7  11   9       95.23       61.49     57.29 o 
  -6  11   9      113.16       79.89     53.64 o 
  -5  11   9        4.86      -72.22     48.15 o 
  -4  11   9      533.98      527.62     66.20 o 
  -3  11   9      301.60      206.48     53.77 o 
  -2  11   9      165.28      136.36     52.42 o 
  -1  11   9     1527.44     1518.64     78.97 o 
   0  11   9      214.14      148.05     53.57 o 
   1  11   9      201.59      105.44     53.07 o 
   2  11   9      290.23      279.80     62.14 o 
   3  11   9     1030.08     1066.95     86.35 o 
   4  11   9      830.34      793.20    122.30 o 
   5  11   9      887.56      963.49     86.21 o 
   6  11   9       70.52        0.52     58.44 o 
   7  11   9     1035.69     1314.90    105.76 o 
   8  11   9      210.96      201.50     97.78 o 
   9  11   9     1139.49     1234.07    210.29 o 
 -12  12   9      622.60      499.82    119.49 o 
 -11  12   9     4769.59     4660.63    194.31 o 
 -10  12   9      446.57      533.37    124.11 o 
  -9  12   9     4618.31     4336.01    178.63 o 
  -8  12   9     1178.15     1106.18    115.92 o 
  -7  12   9     7928.74     7984.15    235.43 o 
  -6  12   9      259.03      147.87     59.06 o 
  -5  12   9    10276.34    10011.43    209.14 o 
  -4  12   9      569.59      479.95     77.58 o 
  -3  12   9     8459.93     8306.21    186.48 o 
  -2  12   9     1498.18     1432.22     87.61 o 
  -1  12   9     5968.86     6041.09    156.33 o 
   0  12   9     2287.54     2139.06     94.02 o 
   1  12   9     3435.28     3518.84    120.33 o 
   2  12   9     1455.53     1506.17     89.14 o 
   3  12   9     4382.90     4534.49    139.73 o 
   4  12   9     2012.11     1893.54     96.14 o 
   5  12   9     4209.02     4395.46    141.22 o 
   6  12   9      285.08      329.94    140.96 o 
   7  12   9     5045.46     5400.06    163.79 o 
   8  12   9      675.04      701.41    125.91 o 
 -11  13   9        1.68       27.30     96.45 o 
 -10  13   9       20.16       14.60     96.40 o 
  -9  13   9      926.17      952.47    124.47 o 
  -8  13   9       23.19        2.46     82.57 o 
  -7  13   9      573.22      447.33     75.20 o 
  -6  13   9      585.81      470.59     70.70 o 
  -5  13   9      164.36       34.51     60.88 o 
  -4  13   9      141.28       78.15     59.38 o 
  -3  13   9      671.18      526.75     94.84 o 
  -2  13   9       84.52       56.23     58.90 o 
  -1  13   9       25.10       71.97     58.45 o 
   0  13   9       52.34        4.36     55.17 o 
   1  13   9        3.16      -38.69     59.40 o 
   2  13   9      417.58      441.08    102.83 o 
   3  13   9     1263.17     1332.85     92.12 o 
   4  13   9        5.29      -69.82     63.76 o 
   5  13   9      744.96      858.20     92.61 o 
   6  13   9      584.75      458.31     86.06 o 
   7  13   9      660.88      752.31     99.49 o 
 -10  14   9     3025.68     3299.81    174.84 o 
  -9  14   9      324.08      287.07    105.07 o 
  -8  14   9     3405.55     3595.69    169.41 o 
  -7  14   9      525.24      432.64     82.04 o 
  -6  14   9     1633.01     1639.25     97.59 o 
  -5  14   9     1682.56     1672.70     97.59 o 
  -4  14   9     2218.32     2142.19    104.05 o 
  -3  14   9     1186.73     1059.18    131.50 o 
  -2  14   9     8535.06     8346.18    197.63 o 
  -1  14   9     1648.44     1641.52     98.69 o 
   0  14   9     6330.59     6269.08    168.57 o 
   1  14   9     2047.20     1855.77     99.04 o 
   2  14   9     4927.79     4855.08    150.65 o 
   3  14   9      131.05       83.42     69.04 o 
   4  14   9     3133.11     3240.38    130.64 o 
   5  14   9     1881.30     2025.13    119.56 o 
   6  14   9     3417.43     3543.50    139.37 o 
   7  14   9     1294.66     1849.81    132.12 o 
  -9  15   9       86.62       71.82    107.12 o 
  -8  15   9       39.35       80.36    100.50 o 
  -7  15   9       65.06      -30.16     77.09 o 
  -6  15   9      212.93       59.92     71.62 o 
  -5  15   9        0.04      -42.17     66.07 o 
  -4  15   9       14.62      -43.58     68.28 o 
  -3  15   9       30.66      117.91     68.95 o 
  -2  15   9       32.45      -20.94     65.34 o 
  -1  15   9       16.06      -16.47     65.79 o 
   0  15   9      636.21      710.64     87.76 o 
   1  15   9       82.31       18.11     62.52 o 
   2  15   9     1348.33     1415.35    107.28 o 
   3  15   9       64.90       59.86     71.33 o 
   4  15   9     1208.01     1466.11    115.71 o 
   5  15   9        1.12     -115.39     77.71 o 
  -7  16   9      100.69      -54.94     84.74 o 
  -6  16   9     4281.88     4270.68    152.05 o 
  -5  16   9      133.83       92.74     79.78 o 
  -4  16   9     2778.00     2973.36    187.59 o 
  -3  16   9       21.49       13.80     73.57 o 
  -2  16   9     2605.85     2610.77    120.92 o 
  -1  16   9       24.42       -4.74     70.77 o 
   0  16   9     3744.28     3723.02    151.51 o 
   1  16   9      368.55      232.69     79.85 o 
   2  16   9     3882.70     4209.70    153.52 o 
   3  16   9      177.61      148.14     82.12 o 
   4  16   9     4068.13     4458.14    194.98 o 
  -5  17   9       98.85       28.74     83.83 o 
  -4  17   9       15.99       21.51     82.27 o 
  -3  17   9      433.49      455.30     88.71 o 
  -2  17   9      177.32       69.90     81.59 o 
  -1  17   9       68.29       84.04     77.83 o 
   0  17   9      161.90      136.62     78.27 o 
   1  17   9      237.59      170.46     83.01 o 
   2  17   9     1060.20     1089.55    111.96 o 
 -14   0  10      115.82      136.63    142.15 o 
 -12   0  10      454.00      242.94     80.62 o 
 -10   0  10     1026.88      932.97    284.12 o 
  -8   0  10     4153.31     4192.77    102.23 o 
  -6   0  10      832.31      813.88     99.65 o 
  -4   0  10      777.72      737.73     99.28 o 
  -2   0  10       41.97        7.13     26.00 o 
   0   0  10       17.19       27.02     27.73 o 
   2   0  10     1381.20     1283.91     72.71 o 
   4   0  10     3742.78     3482.10    122.64 o 
   6   0  10     9017.00     9052.50    222.89 o 
   8   0  10      142.54        9.48     68.86 o 
  10   0  10     3350.15     3415.69    234.96 o 
 -15   1  10      502.63      571.45    129.94 o 
 -14   1  10     4698.65     5129.01    161.52 o 
 -13   1  10       15.98       60.75     65.30 o 
 -12   1  10     4835.95     5065.06    190.44 o 
 -11   1  10      827.99      848.32     78.85 o 
 -10   1  10     8815.13     8842.51    187.57 o 
  -9   1  10     1783.04     1855.11     87.61 o 
  -8   1  10    10315.56    10761.69    129.52 o 
  -7   1  10     1196.25     1110.05     40.01 o 
  -6   1  10    11815.23    11688.33    138.70 o 
  -5   1  10      604.15      439.80     52.68 o 
  -4   1  10     5274.39     5152.64     75.33 o 
  -3   1  10     3772.61     3623.03     60.57 o 
  -2   1  10     3677.65     3539.13     58.85 o 
  -1   1  10     1462.17     1393.01     37.78 o 
   0   1  10     6520.40     6417.93     91.46 o 
   1   1  10      292.95      286.17     30.41 o 
   2   1  10     7248.00     6450.32    130.83 o 
   3   1  10      541.90      381.39     78.14 o 
   4   1  10     7395.66     7118.48    148.04 o 
   5   1  10      369.58      277.01     44.16 o 
   6   1  10     3671.11     3360.47     90.58 o 
   7   1  10        6.08      -14.19     43.27 o 
   8   1  10     3830.42     3916.64    160.53 o 
   9   1  10      569.18      435.41     95.62 o 
  10   1  10     1846.23     2091.96    162.35 o 
  11   1  10       68.15       85.75    100.11 o 
 -15   2  10       41.11      -11.74     85.75 o 
 -14   2  10      330.81      328.15     86.31 o 
 -13   2  10      274.43      224.77     71.19 o 
 -12   2  10      809.52      697.90    107.45 o 
 -11   2  10       69.79        5.50     53.13 o 
 -10   2  10     1956.42     1826.09    111.36 o 
  -9   2  10      861.50      714.49    103.48 o 
  -8   2  10      242.03      126.31     33.53 o 
  -7   2  10      959.65      913.08     43.60 o 
  -6   2  10     4454.10     4395.88     80.78 o 
  -5   2  10       13.69       15.21     24.43 o 
  -4   2  10     8528.88     8531.21    103.95 o 
  -3   2  10     7881.69     7861.05    132.56 o 
  -2   2  10      989.85      941.60     32.39 o 
  -1   2  10     3074.76     3092.65     72.41 o 
   0   2  10      158.14       84.65     21.34 o 
   1   2  10       99.54       58.62     24.62 o 
   2   2  10     3120.02     2986.14     62.75 o 
   3   2  10      128.34       11.59     32.29 o 
   4   2  10     1239.44     1168.08     55.75 o 
   5   2  10      417.43      315.85    122.58 o 
   6   2  10      995.41      938.19     63.87 o 
   7   2  10      911.63     1020.73    106.94 o 
   8   2  10      954.71     1104.62    107.53 o 
   9   2  10     1061.20     1196.79    127.54 o 
  10   2  10      634.28      465.09    116.24 o 
  11   2  10      778.54      711.69    127.98 o 
 -15   3  10      986.62     1166.73    242.19 o 
 -14   3  10     1243.46     1355.54    141.30 o 
 -13   3  10     2201.59     2263.76    115.79 o 
 -12   3  10     4436.85     4629.11    145.05 o 
 -11   3  10     5081.65     5223.65    171.23 o 
 -10   3  10     1980.36     1902.47     88.79 o 
  -9   3  10     5841.65     5902.42    145.85 o 
  -8   3  10     3223.68     3129.49     94.60 o 
  -7   3  10     5284.66     5199.88    102.34 o 
  -6   3  10     4709.82     4394.16     91.54 o 
  -5   3  10     1783.72     1757.81     98.23 o 
  -4   3  10     6395.56     6158.32     97.30 o 
  -3   3  10     6458.13     6413.85    109.64 o 
  -2   3  10     2050.30     1943.24     63.73 o 
  -1   3  10     9935.94     9593.69    157.23 o 
   0   3  10     4125.74     3949.23     91.84 o 
   1   3  10     5166.05     4926.98     83.44 o 
   2   3  10     4213.98     4209.10     77.44 o 
   3   3  10     3842.43     3635.20     85.86 o 
   4   3  10     1493.54     1380.32     59.11 o 
   5   3  10     3704.29     3711.77     92.81 o 
   6   3  10     1925.61     2038.77     86.09 o 
   7   3  10     7966.69     7568.94    205.18 o 
   8   3  10       25.35       22.67     49.37 o 
   9   3  10     3273.59     3473.69    163.08 o 
  10   3  10      874.46      756.23    115.04 o 
  11   3  10     1477.04     1329.89    324.08 o 
 -15   4  10      288.57       85.50     88.89 o 
 -14   4  10       87.16       -4.93     79.89 o 
 -13   4  10        2.09      -12.48     70.61 o 
 -12   4  10      137.73      102.79     68.32 o 
 -11   4  10      516.09      400.67     66.87 o 
 -10   4  10        1.98      -21.45     52.75 o 
  -9   4  10      311.57      157.50     63.77 o 
  -8   4  10      163.65      106.54     39.02 o 
  -7   4  10     1900.87     1805.45     56.36 o 
  -6   4  10     1396.74     1427.18     57.19 o 
  -5   4  10     2577.23     2521.10     71.36 o 
  -4   4  10       33.69       41.49     26.04 o 
  -3   4  10     4546.18     4426.47    101.91 o 
  -2   4  10      866.27      811.18     40.74 o 
  -1   4  10     1862.94     1784.81     50.54 o 
   0   4  10     1789.89     1772.43     58.61 o 
   1   4  10     2699.63     2625.94     60.85 o 
   2   4  10      764.73      678.94     61.68 o 
   3   4  10      678.85      697.58     83.94 o 
   4   4  10      153.85       51.12     45.29 o 
   5   4  10     4110.28     4106.47     99.90 o 
   6   4  10      405.68      373.11     60.19 o 
   7   4  10     5434.59     5502.14    124.22 o 
   8   4  10       41.09      -18.58     51.57 o 
   9   4  10     5233.58     5433.74    198.03 o 
  10   4  10      205.07      200.72    101.46 o 
  11   4  10     1789.47     1765.45    278.59 o 
 -15   5  10     4849.66     5599.86    183.91 o 
 -14   5  10      533.00      405.03     89.01 o 
 -13   5  10     3076.84     3338.72    134.23 o 
 -12   5  10       52.63       48.17     67.96 o 
 -11   5  10     2990.57     3157.34    118.87 o 
 -10   5  10     1160.74     1178.19     92.31 o 
  -9   5  10     6058.05     6048.83    152.41 o 
  -8   5  10      167.92       89.42     39.25 o 
  -7   5  10     7066.62     7160.86    131.70 o 
  -6   5  10      232.92      158.40     36.97 o 
  -5   5  10     8124.96     8169.78    138.71 o 
  -4   5  10       23.66       17.77     32.20 o 
  -3   5  10     9780.32     9593.79    149.59 o 
  -2   5  10     1118.74     1138.22     62.22 o 
  -1   5  10    14252.77    13905.88    203.80 o 
   0   5  10      438.34      490.37     93.18 o 
   1   5  10     7881.89     7646.78    130.94 o 
   2   5  10       76.08       33.42     32.90 o 
   3   5  10     6828.21     6662.60    108.31 o 
   4   5  10        0.61       15.42     37.03 o 
   5   5  10     5981.84     6049.28    125.06 o 
   6   5  10      683.41      658.82     59.64 o 
   7   5  10     5902.53     5879.74    149.64 o 
   8   5  10      151.09      105.86     51.75 o 
   9   5  10     3073.71     3384.19    163.25 o 
  10   5  10       14.43       36.92    103.09 o 
  11   5  10     2216.07     2125.14    155.17 o 
 -14   6  10        6.57     -112.23     83.57 o 
 -13   6  10      195.43      100.44     76.23 o 
 -12   6  10       11.69       84.85     70.51 o 
 -11   6  10       47.81       72.47     61.32 o 
 -10   6  10      621.64      519.47     98.81 o 
  -9   6  10       10.32       16.76     51.95 o 
  -8   6  10        0.49      -14.66     47.26 o 
  -7   6  10     2982.73     2950.02     84.83 o 
  -6   6  10      281.54      211.41     51.20 o 
  -5   6  10     2037.48     2079.91     69.12 o 
  -4   6  10      822.44      866.64     63.74 o 
  -3   6  10     2943.74     2842.38     75.84 o 
  -2   6  10        1.53       -3.83     34.93 o 
  -1   6  10     1120.11     1074.91     60.80 o 
   0   6  10       57.00      105.00     40.30 o 
   1   6  10     1875.47     1844.27     75.17 o 
   2   6  10      252.38      182.66     62.33 o 
   3   6  10     3304.65     3314.39     87.38 o 
   4   6  10      136.39      100.56     56.61 o 
   5   6  10     1047.08     1107.81     79.87 o 
   6   6  10      405.01      304.00     59.27 o 
   7   6  10     4667.63     4873.07    118.82 o 
   8   6  10       33.13       18.86     55.17 o 
   9   6  10     5343.26     5075.56    194.33 o 
  10   6  10      177.61       43.55    103.16 o 
  11   6  10     1700.53     1557.03    189.47 o 
 -14   7  10     1281.64     1341.10    121.60 o 
 -13   7  10     4444.69     5007.25    168.64 o 
 -12   7  10      904.25      897.13     96.78 o 
 -11   7  10     5556.72     5814.55    166.44 o 
 -10   7  10     3501.27     3506.71    125.38 o 
  -9   7  10     4023.68     4177.80    231.11 o 
  -8   7  10     2485.92     2233.89     95.88 o 
  -7   7  10     3467.99     3385.96     92.85 o 
  -6   7  10     3209.73     3058.02    101.09 o 
  -5   7  10     9741.81     9482.91    162.71 o 
  -4   7  10     3323.52     3136.46     83.36 o 
  -3   7  10     7179.48     7181.22    152.15 o 
  -2   7  10     3887.06     3871.93    107.30 o 
  -1   7  10     7889.20     7538.81    156.36 o 
   0   7  10     1634.16     1437.87     68.89 o 
   1   7  10     7054.10     7083.02    163.47 o 
   2   7  10     2658.73     2664.41     93.52 o 
   3   7  10     5683.21     5736.04    136.80 o 
   4   7  10     5632.44     5699.82    119.70 o 
   5   7  10     2558.78     2608.88     98.97 o 
   6   7  10     2280.29     2451.28     99.30 o 
   7   7  10     2397.68     2381.11    102.23 o 
   8   7  10      480.28      578.84     80.07 o 
   9   7  10     2007.71     2144.50    210.47 o 
  10   7  10      379.81      311.97    143.81 o 
 -14   8  10       74.22       31.21     86.85 o 
 -13   8  10        1.80     -119.85     79.90 o 
 -12   8  10       36.54       83.65     73.87 o 
 -11   8  10       66.58       19.98     68.25 o 
 -10   8  10        1.65      -21.09     60.84 o 
  -9   8  10       29.21       66.32     56.52 o 
  -8   8  10      167.18       64.82     55.41 o 
  -7   8  10       59.44        5.35     41.53 o 
  -6   8  10       77.02       51.66     39.97 o 
  -5   8  10     2138.63     2152.35     94.66 o 
  -4   8  10     1557.84     1505.03     74.60 o 
  -3   8  10     3172.70     3029.01     98.92 o 
  -2   8  10       41.81       -5.17     40.92 o 
  -1   8  10     2003.51     1783.55     77.53 o 
   0   8  10      657.03      646.94     70.29 o 
   1   8  10     2753.59     2620.40     94.32 o 
   2   8  10       15.97       27.84     44.92 o 
   3   8  10     3530.67     3410.98    109.63 o 
   4   8  10     1518.10     1402.70     77.03 o 
   5   8  10       55.20       44.29     52.69 o 
   6   8  10      401.66      395.11     68.72 o 
   7   8  10     1266.16     1510.07    100.28 o 
   8   8  10     1042.47     1111.57    141.95 o 
   9   8  10      691.97      774.11    171.61 o 
  10   8  10     1290.16     1467.92    232.01 o 
 -13   9  10        6.49       30.22     85.87 o 
 -12   9  10     4541.04     4927.26    165.31 o 
 -11   9  10       26.63      -64.18     66.69 o 
 -10   9  10     4623.16     4608.38    148.31 o 
  -9   9  10     1958.03     1999.86    101.05 o 
  -8   9  10     2204.09     1947.19    114.41 o 
  -7   9  10     1451.49     1333.97     85.04 o 
  -6   9  10    10011.14     9610.15    194.32 o 
  -5   9  10      400.81      345.85     97.66 o 
  -4   9  10     7609.64     7446.30    165.48 o 
  -3   9  10     6118.84     6046.79    146.37 o 
  -2   9  10     7124.53     6985.21    158.64 o 
  -1   9  10     2056.37     1935.01     86.83 o 
   0   9  10     7910.98     7739.75    169.15 o 
   1   9  10        8.67        4.82     45.82 o 
   2   9  10     7526.04     7471.69    168.32 o 
   3   9  10     5726.76     5935.03    148.71 o 
   4   9  10     8349.81     8360.92    184.47 o 
   5   9  10     1063.34     1354.99     95.62 o 
   6   9  10     5684.40     5568.98    193.99 o 
   7   9  10      291.79      289.17     71.03 o 
   8   9  10     1687.83     1748.00    103.01 o 
   9   9  10       31.18       95.01    148.78 o 
 -13  10  10      112.40      113.60    106.54 o 
 -12  10  10      102.47      -44.24     95.75 o 
 -11  10  10       33.81      -43.07     87.85 o 
 -10  10  10        9.51       69.50     84.49 o 
  -9  10  10      137.44      114.29     82.31 o 
  -8  10  10       98.56       96.06     71.66 o 
  -7  10  10        5.18        4.15     51.94 o 
  -6  10  10     1290.31     1393.01     80.58 o 
  -5  10  10     1518.88     1509.27     81.66 o 
  -4  10  10      209.20      143.36     54.42 o 
  -3  10  10       47.55      -20.96     47.59 o 
  -2  10  10      142.43       76.20     48.78 o 
  -1  10  10      317.86      267.29     55.03 o 
   0  10  10     2447.37     2457.33     97.98 o 
   1  10  10      881.68      864.07     97.88 o 
   2  10  10     4018.43     3935.41    122.71 o 
   3  10  10      370.80      391.73     85.04 o 
   4  10  10     2188.57     2114.49     97.47 o 
   5  10  10        0.13       25.84     62.52 o 
   6  10  10     3536.96     3105.36    149.67 o 
   7  10  10       52.23       72.93     66.92 o 
   8  10  10     1973.29     2109.37    109.70 o 
   9  10  10       31.23      152.46    154.67 o 
 -12  11  10     2327.74     2632.98    161.58 o 
 -11  11  10        3.85       59.21     91.53 o 
 -10  11  10     5813.09     6541.52    224.20 o 
  -9  11  10      192.15      166.98     86.81 o 
  -8  11  10     8307.55     8431.77    253.92 o 
  -7  11  10      107.17      -78.79     57.34 o 
  -6  11  10     6575.46     6717.16    165.96 o 
  -5  11  10       70.10       24.51     52.39 o 
  -4  11  10     7973.11     8027.22    181.61 o 
  -3  11  10      254.17      138.75     57.11 o 
  -2  11  10     5896.34     5863.83    151.09 o 
  -1  11  10     1487.92     1603.54     85.06 o 
   0  11  10     3483.16     3603.21    181.52 o 
   1  11  10      189.87      209.71     58.35 o 
   2  11  10    15478.47    15482.98    337.59 o 
   3  11  10     1617.05     1564.89     89.59 o 
   4  11  10     4342.76     4252.47    136.02 o 
   5  11  10      245.99      273.68     87.77 o 
   6  11  10      931.83     1182.45    112.56 o 
   7  11  10       95.98      160.44    101.60 o 
   8  11  10     2440.08     2657.35    197.20 o 
 -11  12  10      178.98      150.76    105.51 o 
 -10  12  10      921.85     1133.42    130.01 o 
  -9  12  10      756.63      702.24    110.16 o 
  -8  12  10      131.99      113.49     86.17 o 
  -7  12  10      437.99      310.97     71.12 o 
  -6  12  10      174.01       97.06     61.91 o 
  -5  12  10      193.76       97.76     59.27 o 
  -4  12  10     1174.51     1126.36     89.63 o 
  -3  12  10      437.83      313.70     60.14 o 
  -2  12  10       27.68       60.62     53.61 o 
  -1  12  10     2373.33     2270.96    100.60 o 
   0  12  10       22.22       22.95     56.01 o 
   1  12  10      204.44      109.36     56.49 o 
   2  12  10     1262.38     1330.85     99.49 o 
   3  12  10      103.67       54.26     61.16 o 
   4  12  10     1027.08      988.13     92.76 o 
   5  12  10       19.88       53.72     72.67 o 
   6  12  10     1485.68     1754.01    120.21 o 
   7  12  10      350.52      323.15    142.34 o 
 -10  13  10     1223.82     1230.61    141.00 o 
  -9  13  10     4057.23     3806.86    204.03 o 
  -8  13  10     2301.53     2171.05    136.12 o 
  -7  13  10      956.73      785.04     87.32 o 
  -6  13  10     2177.66     2020.05    103.35 o 
  -5  13  10     1438.32     1586.88     96.35 o 
  -4  13  10     2851.81     2694.37    114.18 o 
  -3  13  10     4538.86     4490.16    139.63 o 
  -2  13  10     5714.88     5792.14    159.87 o 
  -1  13  10     1117.44     1156.51    170.88 o 
   0  13  10     6858.34     6936.62    203.10 o 
   1  13  10     2873.43     2823.61    113.88 o 
   2  13  10     1339.27     1520.44    102.37 o 
   3  13  10     3304.38     3570.21    133.20 o 
   4  13  10     2088.09     2170.04    110.87 o 
   5  13  10     2278.60     2505.91    189.70 o 
   6  13  10      624.22      762.61     97.34 o 
   7  13  10      911.58     1277.20    148.02 o 
  -9  14  10        4.02       53.32    100.33 o 
  -8  14  10        9.93      -30.67     88.40 o 
  -7  14  10      129.23       65.27     77.65 o 
  -6  14  10       86.14       28.29     67.80 o 
  -5  14  10      415.20      170.35     73.09 o 
  -4  14  10       47.62       25.91     66.01 o 
  -3  14  10     1216.13     1084.87    138.90 o 
  -2  14  10        4.65       -0.85     77.72 o 
  -1  14  10      379.24      435.61     78.63 o 
   0  14  10       34.29       19.11     66.18 o 
   1  14  10     3181.16     3326.49    129.65 o 
   2  14  10        2.53        9.94     67.02 o 
   3  14  10      802.62      963.68     97.36 o 
   4  14  10       92.03      126.97     78.38 o 
   5  14  10     1335.19     1782.70    147.11 o 
   6  14  10      633.92      787.96    163.85 o 
  -8  15  10      240.44      229.38    104.39 o 
  -7  15  10     4112.04     4327.35    153.86 o 
  -6  15  10       23.69      -12.40     80.32 o 
  -5  15  10     4933.55     5170.18    163.65 o 
  -4  15  10        3.23        0.81     71.33 o 
  -3  15  10     4699.47     4857.17    178.19 o 
  -2  15  10      401.48      335.03     78.80 o 
  -1  15  10     4309.79     4368.91    194.38 o 
   0  15  10      447.88      471.03     83.84 o 
   1  15  10     1930.56     1980.10    117.75 o 
   2  15  10       64.43        0.03     75.67 o 
   3  15  10     2322.67     2465.41    122.65 o 
   4  15  10        1.46     -117.83     78.56 o 
  -6  16  10       33.71        6.85     80.34 o 
  -5  16  10      948.52      881.52    106.62 o 
  -4  16  10      275.94      340.82     86.67 o 
  -3  16  10      909.75      835.71     98.40 o 
  -2  16  10       67.75       82.91     76.94 o 
  -1  16  10     1188.02     1073.05    106.05 o 
   0  16  10      155.00       -3.41     78.93 o 
   1  16  10      795.74      899.33    126.65 o 
   2  16  10      393.22      568.47     90.88 o 
   3  16  10     2093.40     2233.53    129.38 o 
  -3  17  10     3456.77     3694.29    149.79 o 
  -2  17  10      384.82      305.17    135.97 o 
  -1  17  10     3160.90     3288.84    143.28 o 
 -15   0  11     3600.77     3820.42    278.04 o 
 -13   0  11     2384.01     2412.90    209.18 o 
 -11   0  11      708.23      835.23    151.36 o 
  -9   0  11     7129.99     7100.23    291.30 o 
  -7   0  11    28748.34    28944.60    486.48 o 
  -5   0  11    15261.54    15339.56    292.08 o 
  -3   0  11    12415.03    12314.56    195.05 o 
  -1   0  11     7536.04     7491.43    136.02 o 
   1   0  11     5297.57     5141.76    142.39 o 
   3   0  11     6054.14     5859.05    177.14 o 
   5   0  11     3816.15     3953.10    139.70 o 
   7   0  11     2902.71     3137.48    134.19 o 
   9   0  11     1572.97     1670.84    205.13 o 
  11   0  11      920.28      702.66    172.35 o 
 -15   1  11       94.53       30.89    112.23 o 
 -14   1  11        0.40       56.31    110.62 o 
 -13   1  11       71.72       65.07     88.43 o 
 -12   1  11       73.58       57.71     80.46 o 
 -11   1  11      405.92      257.89     62.76 o 
 -10   1  11      372.84      362.51     81.99 o 
  -9   1  11     1101.75     1144.11     75.41 o 
  -8   1  11      470.53      327.80     38.94 o 
  -7   1  11     2486.39     2518.39     64.86 o 
  -6   1  11       80.40       32.98     28.34 o 
  -5   1  11      720.64      741.97     75.85 o 
  -4   1  11      509.05      456.61     38.23 o 
  -3   1  11     5169.71     5136.41     76.94 o 
  -2   1  11      859.05      882.64     35.97 o 
  -1   1  11     2658.69     2803.88     54.14 o 
   0   1  11     1171.71     1174.99     41.86 o 
   1   1  11     1357.42     1291.94     56.13 o 
   2   1  11      250.18      157.63     55.66 o 
   3   1  11     3761.10     3514.77     93.13 o 
   4   1  11      438.30      314.85     45.65 o 
   5   1  11     9136.55     8929.25    216.29 o 
   6   1  11      550.59      482.79     55.13 o 
   7   1  11     2056.56     2089.93     81.50 o 
   8   1  11      603.91      602.72     80.86 o 
   9   1  11     3596.40     3652.95    213.60 o 
  10   1  11       94.42       86.66    100.24 o 
  11   1  11     4129.18     4591.86    204.88 o 
 -15   2  11     2333.25     2363.30    168.19 o 
 -14   2  11      322.36      399.44    205.87 o 
 -13   2  11     2884.85     2753.76    162.04 o 
 -12   2  11     2652.80     2570.58    142.46 o 
 -11   2  11     5375.93     4924.00    141.09 o 
 -10   2  11     2335.22     2335.27     97.72 o 
  -9   2  11     4730.08     4686.78    128.97 o 
  -8   2  11     1102.73     1196.96     50.55 o 
  -7   2  11     7508.32     7485.28    115.87 o 
  -6   2  11     2062.84     2103.82     66.85 o 
  -5   2  11     6564.72     6550.44    104.23 o 
  -4   2  11     2949.28     2829.24     64.62 o 
  -3   2  11     6482.56     6357.62    103.57 o 
  -2   2  11      871.03      842.72     40.31 o 
  -1   2  11     2755.11     2720.28     60.59 o 
   0   2  11     3156.69     2951.63     63.02 o 
   1   2  11     2750.88     2718.31     68.64 o 
   2   2  11     2482.81     2336.83     70.23 o 
   3   2  11     3614.90     3530.67     88.59 o 
   4   2  11     2517.83     2363.20     83.88 o 
   5   2  11     2163.60     2104.27     79.94 o 
   6   2  11     1571.80     1432.14     67.94 o 
   7   2  11     7106.17     6982.96    143.19 o 
   8   2  11     1175.54     1397.28    142.25 o 
   9   2  11     1397.76     1500.88    142.42 o 
  10   2  11      184.40       64.65     97.42 o 
  11   2  11      503.89      603.33    161.30 o 
 -15   3  11        4.36     -103.15    122.75 o 
 -14   3  11      109.26      115.94     79.27 o 
 -13   3  11      358.90      347.22     79.74 o 
 -12   3  11      120.81       75.34     61.49 o 
 -11   3  11      371.69      250.16     65.77 o 
 -10   3  11      619.81      551.11     86.88 o 
  -9   3  11       11.38      -63.27     44.96 o 
  -8   3  11     2792.27     2772.75     89.90 o 
  -7   3  11      130.93       26.61     32.51 o 
  -6   3  11     2435.60     2326.44     77.52 o 
  -5   3  11     1797.13     1764.73     54.81 o 
  -4   3  11     2590.13     2477.83     61.63 o 
  -3   3  11     3814.84     3612.00     73.32 o 
  -2   3  11     3325.24     3148.08     67.46 o 
  -1   3  11     4040.42     3874.58     99.20 o 
   0   3  11     1309.01     1184.20     58.79 o 
   1   3  11     5745.73     5783.07     94.95 o 
   2   3  11     1576.91     1501.64     60.45 o 
   3   3  11     2544.40     2562.54     76.32 o 
   4   3  11     4018.09     3822.24     94.99 o 
   5   3  11     1261.50     1297.38     64.96 o 
   6   3  11     3805.94     3762.13    120.89 o 
   7   3  11     3886.51     4124.08    109.35 o 
   8   3  11     3435.56     3220.58    101.51 o 
   9   3  11      906.83      781.62    123.06 o 
  10   3  11     3406.50     3432.69    204.58 o 
  11   3  11      591.70      483.62    123.98 o 
 -15   4  11      212.78       99.91     90.81 o 
 -14   4  11     1985.35     2137.14    126.72 o 
 -13   4  11     1650.13     1676.42    112.22 o 
 -12   4  11     2413.45     2373.55    110.21 o 
 -11   4  11     2153.68     2349.40    204.56 o 
 -10   4  11     3117.14     3207.42    114.89 o 
  -9   4  11     1014.78     1009.13    168.03 o 
  -8   4  11     6686.10     6737.29    130.14 o 
  -7   4  11     1223.76     1164.02     51.06 o 
  -6   4  11     6112.74     5211.20    353.89 o 
  -5   4  11      372.01      207.68     37.84 o 
  -4   4  11     3214.01     3123.85    149.50 o 
  -3   4  11     1320.98     1345.04     48.97 o 
  -2   4  11     8283.66     8243.58    120.24 o 
  -1   4  11       26.65        4.00     31.50 o 
   0   4  11    21600.74    21756.81    314.44 o 
   1   4  11      838.49      777.31     94.51 o 
   2   4  11     7161.30     6952.39    125.97 o 
   3   4  11     2305.67     2406.23     91.01 o 
   4   4  11     3011.91     2870.43     84.79 o 
   5   4  11      568.28      646.69     93.98 o 
   6   4  11     8137.90     8097.67    154.54 o 
   7   4  11       66.67       -1.29     48.24 o 
   8   4  11     1850.47     1919.99     86.65 o 
   9   4  11       19.15       14.98     95.17 o 
  10   4  11     1609.80     1368.66    151.43 o 
 -14   5  11      593.57      493.12     95.33 o 
 -13   5  11        0.84       30.49     77.69 o 
 -12   5  11      321.31      376.92     99.08 o 
 -11   5  11        0.58      116.83     65.38 o 
 -10   5  11      514.79      529.34     76.42 o 
  -9   5  11        2.60       -2.82     50.48 o 
  -8   5  11     1832.22     1679.06     68.37 o 
  -7   5  11      246.04      212.38     37.40 o 
  -6   5  11     1308.26     1283.78     64.43 o 
  -5   5  11       21.93      -22.18     30.89 o 
  -4   5  11     2062.20     1999.74     59.60 o 
  -3   5  11       90.98       41.45     31.20 o 
  -2   5  11     4637.98     4708.55     87.36 o 
  -1   5  11      288.73      184.62     53.83 o 
   0   5  11     6147.13     5980.55    116.07 o 
   1   5  11      144.18      105.39     37.17 o 
   2   5  11     3010.53     2949.34     81.72 o 
   3   5  11      513.49      495.33     56.93 o 
   4   5  11     2928.89     2837.74    128.59 o 
   5   5  11       21.64       47.55     49.72 o 
   6   5  11     5119.24     4951.94    118.92 o 
   7   5  11        6.19      -16.72     55.23 o 
   8   5  11     3664.42     3776.51    127.46 o 
   9   5  11        0.19     -111.05     91.18 o 
  10   5  11     3709.22     3883.05    190.40 o 
 -14   6  11     1379.03     1551.63    126.85 o 
 -13   6  11       78.78       45.63     80.43 o 
 -12   6  11     4759.66     5010.25    159.56 o 
 -11   6  11       63.20      111.99     68.54 o 
 -10   6  11     8962.22     8798.71    200.22 o 
  -9   6  11      474.21      465.90    107.27 o 
  -8   6  11     4681.96     4736.84    134.07 o 
  -7   6  11      101.39       31.09     40.56 o 
  -6   6  11    10978.78    10808.50    205.72 o 
  -5   6  11       63.97       31.24     38.38 o 
  -4   6  11     2198.11     2126.06     71.21 o 
  -3   6  11      147.13       94.60     37.11 o 
  -2   6  11    10106.61    10321.40    192.61 o 
  -1   6  11        4.00        8.88     39.41 o 
   0   6  11     5095.03     5030.66    124.67 o 
   1   6  11      845.28      792.71     59.75 o 
   2   6  11     4680.04     4528.53    127.74 o 
   3   6  11      282.16      245.85     44.14 o 
   4   6  11     4816.63     4675.37    131.79 o 
   5   6  11      535.53      521.53     67.22 o 
   6   6  11     3329.06     3330.55    115.01 o 
   7   6  11        1.36      -12.66     58.57 o 
   8   6  11     1016.94     1227.51    102.32 o 
   9   6  11      273.98       58.56    148.05 o 
  10   6  11     2370.43     2479.93    219.49 o 
 -14   7  11      216.41      106.31     88.91 o 
 -13   7  11       67.60       -4.23     82.76 o 
 -12   7  11      193.79      132.81     82.11 o 
 -11   7  11      227.51       64.99     66.48 o 
 -10   7  11        8.25       -0.13     61.95 o 
  -9   7  11      169.09      131.12     59.02 o 
  -8   7  11     1491.60     1451.08     81.41 o 
  -7   7  11      116.43       72.28     43.66 o 
  -6   7  11     3366.63     3142.84    189.54 o 
  -5   7  11      306.94      240.11     46.97 o 
  -4   7  11     1837.12     1846.33     69.31 o 
  -3   7  11      144.87       94.37     46.85 o 
  -2   7  11     1272.69     1329.12     73.17 o 
  -1   7  11     1183.46     1066.55     66.96 o 
   0   7  11     3016.37     2898.55     96.32 o 
   1   7  11       32.83       10.06     44.50 o 
   2   7  11     6908.38     6769.56    153.99 o 
   3   7  11      316.07      270.22     51.75 o 
   4   7  11     2219.34     2069.19     92.93 o 
   5   7  11      853.20      932.79     80.82 o 
   6   7  11     1630.85     1743.06    105.12 o 
   7   7  11     1267.14     1536.65    176.35 o 
   8   7  11     2187.58     2227.84    106.38 o 
   9   7  11      246.42      192.60    158.72 o 
 -13   8  11     4291.10     4321.01    159.98 o 
 -12   8  11     1979.54     2172.33    114.50 o 
 -11   8  11     2053.58     2113.37    111.93 o 
 -10   8  11     2624.37     2734.25    118.98 o 
  -9   8  11     1226.33     1202.72    162.07 o 
  -8   8  11     1865.47     1866.30     91.44 o 
  -7   8  11     4792.90     4441.17    111.11 o 
  -6   8  11     1365.40     1285.86     67.37 o 
  -5   8  11     2375.09     2321.58     93.76 o 
  -4   8  11     3729.31     3427.05    113.35 o 
  -3   8  11      865.29      758.12     92.82 o 
  -2   8  11     1432.40     1337.56     74.00 o 
  -1   8  11     2424.76     2344.80     91.15 o 
   0   8  11     1415.82     1341.85     73.48 o 
   1   8  11     1324.78     1229.78     89.89 o 
   2   8  11     2508.45     2404.11     93.10 o 
   3   8  11     3571.23     3497.15    112.64 o 
   4   8  11     1962.20     1928.95     90.53 o 
   5   8  11     3322.65     3301.41    117.73 o 
   6   8  11     2952.40     2924.04    116.16 o 
   7   8  11     3027.96     2903.32    117.66 o 
   8   8  11     1063.36     1451.81    169.46 o 
   9   8  11      663.62      608.75    188.18 o 
 -13   9  11     1035.86      967.20    220.51 o 
 -12   9  11      136.49      154.18     86.47 o 
 -11   9  11      349.43      301.71     81.03 o 
 -10   9  11      305.22      185.20     74.19 o 
  -9   9  11      475.13      423.49     75.12 o 
  -8   9  11       75.80       82.23     72.91 o 
  -7   9  11      901.39     1069.60    103.38 o 
  -6   9  11       22.85       35.12     52.01 o 
  -5   9  11      601.56      598.41     85.84 o 
  -4   9  11       17.38       32.98     46.61 o 
  -3   9  11     3047.57     2914.22    103.84 o 
  -2   9  11      489.26      365.65     57.04 o 
  -1   9  11      294.45      167.32     51.55 o 
   0   9  11     1212.66     1216.86     98.15 o 
   1   9  11     2537.95     2544.70    102.78 o 
   2   9  11     1399.00     1415.77    126.18 o 
   3   9  11     4595.21     4641.91    134.92 o 
   4   9  11     1738.95     1697.22     89.38 o 
   5   9  11     2856.51     2896.97    114.83 o 
   6   9  11     1028.22      901.00    103.67 o 
   7   9  11      805.33      954.75    123.57 o 
   8   9  11       11.08        4.74     76.45 o 
   9   9  11     2572.99     2559.84    239.38 o 
 -12  10  11        3.16       63.97    101.33 o 
 -11  10  11     2050.86     2251.43    157.62 o 
 -10  10  11      124.78       16.65     86.30 o 
  -9  10  11     4868.37     4950.08    187.88 o 
  -8  10  11       30.82       22.88     78.37 o 
  -7  10  11     4191.06     4194.40    163.20 o 
  -6  10  11      143.81       56.26     63.30 o 
  -5  10  11     8300.75     7914.58    179.49 o 
  -4  10  11      118.10       92.90     56.21 o 
  -3  10  11     5994.64     5794.61    150.86 o 
  -2  10  11       13.63        2.51     49.45 o 
  -1  10  11     1537.13     1550.90     93.60 o 
   0  10  11      147.34      115.81     54.38 o 
   1  10  11     2311.43     2524.25    101.43 o 
   2  10  11      841.31      875.18     80.83 o 
   3  10  11     6555.21     6713.96    169.06 o 
   4  10  11       43.58      -19.21     61.87 o 
   5  10  11     3000.60     2920.94    147.87 o 
   6  10  11       75.12      128.87     68.76 o 
   7  10  11     1155.38     1550.03    113.39 o 
   8  10  11       35.30      -70.23    103.13 o 
 -11  11  11      397.00      353.19    106.44 o 
 -10  11  11        0.97       -2.41     92.42 o 
  -9  11  11      921.20      714.76    155.41 o 
  -8  11  11      161.27      105.66     83.72 o 
  -7  11  11     1123.98     1011.28    228.33 o 
  -6  11  11      393.25      198.12     62.22 o 
  -5  11  11     1997.95     1937.19     96.90 o 
  -4  11  11      438.44      281.68     66.28 o 
  -3  11  11     1178.82     1301.33    141.09 o 
  -2  11  11     1483.12     1400.86     89.69 o 
  -1  11  11     2747.76     2562.13    130.10 o 
   0  11  11     1432.26     1447.53     86.92 o 
   1  11  11     1543.43     1488.17     85.95 o 
   2  11  11      914.22      968.49     90.10 o 
   3  11  11      894.71      965.82    107.34 o 
   4  11  11      116.84      110.29     66.66 o 
   5  11  11     2296.38     2214.93    136.53 o 
   6  11  11       99.12       53.38     92.72 o 
   7  11  11     1768.21     2116.17    122.17 o 
 -11  12  11     1988.92     1812.09    181.92 o 
 -10  12  11     1898.79     1791.67    155.37 o 
  -9  12  11     3988.94     4179.75    185.39 o 
  -8  12  11      554.37      436.43     98.14 o 
  -7  12  11     3629.86     3562.15    128.94 o 
  -6  12  11      383.18      230.21     70.22 o 
  -5  12  11     2951.63     2814.07    116.33 o 
  -4  12  11      967.89      930.15    116.07 o 
  -3  12  11     4255.37     4141.68    132.90 o 
  -2  12  11       25.83       -6.81     58.35 o 
  -1  12  11      583.90      509.95     76.55 o 
   0  12  11      222.96      154.48     62.90 o 
   1  12  11     1500.33     1713.76     96.26 o 
   2  12  11     1266.37     1441.77    104.02 o 
   3  12  11      738.66      848.72     91.84 o 
   4  12  11      607.41      690.34     87.75 o 
   5  12  11      335.64      346.98     85.43 o 
   6  12  11      512.22      413.92    113.81 o 
   7  12  11     1916.26     2147.03    178.80 o 
 -10  13  11      464.89      365.14    117.44 o 
  -9  13  11      208.25      150.78    101.29 o 
  -8  13  11      576.76      698.29    117.05 o 
  -7  13  11       96.48       39.20     69.68 o 
  -6  13  11      933.32      814.24    147.04 o 
  -5  13  11      360.46      295.43     73.54 o 
  -4  13  11     2113.98     2061.45    105.21 o 
  -3  13  11      733.87      599.00    112.45 o 
  -2  13  11     1054.36     1104.16     93.78 o 
  -1  13  11      302.40      314.32     74.46 o 
   0  13  11     1541.57     1876.78    117.77 o 
   1  13  11     1554.40     1546.18    105.21 o 
   2  13  11     1501.67     1575.90    113.82 o 
   3  13  11      358.44      324.43     80.06 o 
   4  13  11     1516.81     1671.73    183.62 o 
   5  13  11      881.20      845.69    100.06 o 
   6  13  11     1185.15     1424.80    197.39 o 
  -9  14  11        9.02       44.82     99.28 o 
  -8  14  11     1686.38     1930.84    164.54 o 
  -7  14  11     1027.90     1144.76    116.53 o 
  -6  14  11     2450.60     2359.41    116.58 o 
  -5  14  11      341.61      272.13     79.70 o 
  -4  14  11     2291.91     2314.01    114.23 o 
  -3  14  11       63.62       80.32     69.68 o 
  -2  14  11     3392.98     3446.62    130.62 o 
  -1  14  11     1662.52     1671.61    104.84 o 
   0  14  11     3413.84     3721.67    136.91 o 
   1  14  11      527.51      422.56     83.46 o 
   2  14  11     1299.28     1531.10    115.65 o 
   3  14  11      816.42      958.34    104.06 o 
   4  14  11      934.16     1021.54    203.37 o 
  -7  15  11        3.47     -119.51     79.68 o 
  -6  15  11     2626.64     2538.41    128.17 o 
  -5  15  11      529.54      363.75     85.64 o 
  -4  15  11     1609.81     1620.23    133.11 o 
  -3  15  11      460.43      372.75     79.84 o 
  -2  15  11     1648.35     1781.77    123.63 o 
  -1  15  11        0.04       77.90     75.19 o 
   0  15  11     3664.43     3808.58    179.66 o 
   1  15  11        8.22       32.06     74.10 o 
   2  15  11     1723.09     1883.94    123.81 o 
   3  15  11       34.73      -30.46     82.26 o 
  -5  16  11      135.19       26.13     84.81 o 
  -4  16  11     2291.86     2487.42    124.75 o 
  -3  16  11        9.12      -18.30     81.82 o 
  -2  16  11     1874.84     2086.74    119.70 o 
  -1  16  11        3.03      -55.61     81.74 o 
   0  16  11     2766.87     2721.05    128.28 o 
   1  16  11        7.35      -53.52     83.11 o 
 -14   0  12       25.13     -104.59    138.10 o 
 -12   0  12       28.26      -20.25    118.95 o 
 -10   0  12      381.57      370.85    121.53 o 
  -8   0  12     3600.02     3364.42    125.05 o 
  -6   0  12       33.14       28.17     50.08 o 
  -4   0  12     7642.16     7944.07    149.37 o 
  -2   0  12     7322.74     7220.34    138.16 o 
   0   0  12     3316.32     3080.73    109.92 o 
   2   0  12     7685.96     7634.03    190.74 o 
   6   0  12     4550.28     4216.97    155.77 o 
   8   0  12     8311.33     7852.55    227.64 o 
  10   0  12     6028.63     5989.16    326.29 o 
 -14   1  12     1990.14     2220.47    153.94 o 
 -13   1  12      383.15      363.04    104.82 o 
 -12   1  12     2463.03     2522.45    145.41 o 
 -11   1  12      444.08      337.84     89.91 o 
 -10   1  12     3510.33     3417.42    148.44 o 
  -9   1  12      112.19       85.26     68.65 o 
  -8   1  12     4216.79     4471.61    101.11 o 
  -7   1  12     2244.49     2178.15     63.03 o 
  -6   1  12     9008.53     9176.77    175.24 o 
  -5   1  12      564.43      467.01     78.34 o 
  -4   1  12     4620.27     4375.81     82.91 o 
  -3   1  12      867.46      883.45     88.98 o 
  -2   1  12     6750.35     6585.12    102.54 o 
  -1   1  12      249.51      207.19     38.98 o 
   0   1  12     6938.72     6913.15    167.65 o 
   1   1  12     1478.73     1515.47     60.05 o 
   2   1  12     5800.55     5843.78    117.22 o 
   3   1  12      120.53       26.82     40.02 o 
   4   1  12     1061.41     1076.17     75.22 o 
   5   1  12       46.30        8.78     42.43 o 
   6   1  12      193.30      192.75     52.93 o 
   7   1  12        7.70      -55.54     51.06 o 
   8   1  12      646.22      813.59     90.26 o 
   9   1  12       69.08       24.44    118.95 o 
  10   1  12      714.44      500.37    124.30 o 
 -14   2  12      302.96      280.38    116.26 o 
 -13   2  12      206.79       38.33     87.82 o 
 -12   2  12      400.93      446.52    104.68 o 
 -11   2  12      214.70       44.26     79.46 o 
 -10   2  12      765.88      652.40    117.57 o 
  -9   2  12      459.77      316.34     92.44 o 
  -8   2  12     2455.02     2643.83     70.01 o 
  -7   2  12     1489.85     1550.89     55.80 o 
  -6   2  12     4605.68     4344.20    194.46 o 
  -5   2  12      846.44      820.82     86.68 o 
  -4   2  12     5119.90     5292.48     93.45 o 
  -3   2  12     7401.91     7243.98    110.90 o 
  -2   2  12     2874.50     2972.29     67.53 o 
  -1   2  12     4360.81     4160.93     90.75 o 
   0   2  12     4072.08     3888.40    107.30 o 
   1   2  12      356.14      267.41     47.63 o 
   2   2  12     5714.98     6018.72    136.38 o 
   3   2  12     1110.56     1163.07     62.19 o 
   4   2  12     5550.25     5568.53    173.92 o 
   5   2  12      184.78      131.15     48.32 o 
   6   2  12     2279.57     2209.08     95.24 o 
   7   2  12     1416.72     1441.01     90.09 o 
   8   2  12     2809.89     3028.67    103.16 o 
   9   2  12     1706.61     1855.92    155.72 o 
  10   2  12     1842.83     1762.22    162.10 o 
 -14   3  12     1137.56     1399.17    149.32 o 
 -13   3  12     1584.67     1951.47    167.68 o 
 -12   3  12     1425.28     1801.78    150.35 o 
 -11   3  12     2005.85     1842.15    121.16 o 
 -10   3  12     1322.49     1231.56     98.33 o 
  -9   3  12     2829.27     2614.59    103.34 o 
  -8   3  12     4584.72     4525.05    104.79 o 
  -7   3  12     2338.64     2356.95     67.66 o 
  -6   3  12     2755.95     2663.79     78.08 o 
  -5   3  12     4435.22     4279.80     86.03 o 
  -4   3  12     2567.04     2561.05     65.58 o 
  -3   3  12     4793.55     4668.59     87.32 o 
  -2   3  12     2146.77     2080.05     66.51 o 
  -1   3  12     6277.52     5857.98    265.93 o 
   0   3  12     1301.14     1301.05     73.86 o 
   1   3  12      636.31      494.13     70.68 o 
   2   3  12      778.91      714.27    102.04 o 
   3   3  12     1900.02     1807.65     92.14 o 
   4   3  12     1102.06     1061.70    102.75 o 
   5   3  12     3867.07     4005.73    105.35 o 
   6   3  12     1017.56      974.53     90.47 o 
   7   3  12     1392.83     1548.44    122.60 o 
   8   3  12      252.11      265.45     65.40 o 
   9   3  12      110.40       72.57    105.82 o 
  10   3  12       62.16      -69.42    103.65 o 
 -14   4  12        4.75      149.31     90.25 o 
 -13   4  12      489.27      444.52    105.98 o 
 -12   4  12      592.50      501.92     86.20 o 
 -11   4  12      871.45      776.32    125.26 o 
 -10   4  12       85.46        6.77     58.67 o 
  -9   4  12      709.20      460.21    126.50 o 
  -8   4  12        7.40      -15.87     41.56 o 
  -7   4  12     3315.16     3331.40     89.33 o 
  -6   4  12       54.19        7.66     34.14 o 
  -5   4  12     7000.24     7062.88    153.78 o 
  -4   4  12     1210.57     1135.20     55.89 o 
  -3   4  12     5724.52     5594.68    123.54 o 
  -2   4  12       71.64       68.36     36.76 o 
  -1   4  12    10897.87    10533.67    166.22 o 
   0   4  12     1856.66     1849.11     66.48 o 
   1   4  12     9681.52     9598.46    189.01 o 
   2   4  12     1483.15     1462.44     74.01 o 
   3   4  12      503.54      398.45     60.18 o 
   4   4  12      247.22      221.29     57.04 o 
   5   4  12    10541.48    10394.40    251.57 o 
   6   4  12      849.73      906.29     96.96 o 
   7   4  12     4185.57     4207.44    134.07 o 
   8   4  12       29.95       77.13     60.41 o 
   9   4  12     4198.97     4285.25    210.65 o 
  10   4  12      234.68      277.09    141.60 o 
 -14   5  12       13.35       -0.38     92.57 o 
 -13   5  12     1517.43     1833.49    261.47 o 
 -12   5  12       62.02       38.93     73.51 o 
 -11   5  12     2578.41     2678.35    200.67 o 
 -10   5  12     1037.04     1061.06     95.72 o 
  -9   5  12     3618.21     3525.93    120.06 o 
  -8   5  12        0.49      -52.09     42.04 o 
  -7   5  12     3288.53     3454.96     94.52 o 
  -6   5  12      417.33      420.94     87.57 o 
  -5   5  12     4697.15     4735.02     94.81 o 
  -4   5  12       27.40      -32.44     32.91 o 
  -3   5  12     7989.48     8019.53    142.27 o 
  -2   5  12      111.79       70.05     37.84 o 
  -1   5  12     5108.42     4970.03    107.43 o 
   0   5  12      429.59      394.87     49.67 o 
   1   5  12     3423.13     3340.42     88.51 o 
   2   5  12      198.83      100.58     62.60 o 
   3   5  12     3088.11     2927.01    114.22 o 
   4   5  12       11.60        5.37     52.45 o 
   5   5  12     1198.78     1324.01    117.51 o 
   6   5  12       30.74       33.38     59.87 o 
   7   5  12     1079.59     1063.77    109.93 o 
   8   5  12       40.26      -90.09     66.76 o 
   9   5  12      512.10      367.54    175.29 o 
 -14   6  12        2.99      -60.21     86.38 o 
 -13   6  12      867.98      875.84    124.11 o 
 -12   6  12      340.81      240.25     87.61 o 
 -11   6  12     2167.52     2042.34    106.64 o 
 -10   6  12      123.42       48.06     65.77 o 
  -9   6  12     2134.28     2223.34     98.93 o 
  -8   6  12       64.16      104.58     46.97 o 
  -7   6  12     1879.25     1683.42     92.86 o 
  -6   6  12      127.01       79.71     50.33 o 
  -5   6  12     5557.63     5425.74    103.90 o 
  -4   6  12      512.69      499.39     45.44 o 
  -3   6  12     3820.46     3840.38     96.43 o 
  -2   6  12      393.87      268.64     44.64 o 
  -1   6  12     3859.94     3719.37     94.61 o 
   0   6  12      495.20      422.48     53.98 o 
   1   6  12     3779.25     3631.87    158.24 o 
   2   6  12      216.90      128.33     53.45 o 
   3   6  12     3931.22     4017.79    123.22 o 
   4   6  12      207.84       84.65     55.41 o 
   5   6  12     1905.56     1842.14     93.39 o 
   6   6  12       41.07       57.90     58.58 o 
   7   6  12     3722.81     4033.39    132.50 o 
   8   6  12       65.21      105.31     74.17 o 
   9   6  12     3878.80     4224.78    286.52 o 
 -13   7  12     1541.52     1675.48    258.63 o 
 -12   7  12      473.17      371.51     87.02 o 
 -11   7  12     2878.11     2918.02    125.30 o 
 -10   7  12      827.61      711.89    102.34 o 
  -9   7  12     3209.55     3432.88    123.38 o 
  -8   7  12     2501.99     2182.07    132.13 o 
  -7   7  12     2753.86     2679.89     88.00 o 
  -6   7  12     2946.36     2844.55     88.08 o 
  -5   7  12     1071.95     1078.21     93.29 o 
  -4   7  12      582.94      425.34     78.99 o 
  -3   7  12     6354.56     6271.37    148.49 o 
  -2   7  12       32.25       17.66     45.10 o 
  -1   7  12      161.08       95.34     48.90 o 
   0   7  12      414.15      362.53     87.97 o 
   1   7  12     1033.75     1021.56     63.21 o 
   2   7  12      670.14      736.62    107.64 o 
   3   7  12     1559.43     1583.42     86.44 o 
   4   7  12      143.36      154.76     59.71 o 
   5   7  12     1831.76     1885.41     95.78 o 
   6   7  12      875.68      853.45    124.61 o 
   7   7  12      904.29     1121.15     98.83 o 
   8   7  12       38.28       72.81     75.43 o 
   9   7  12      649.51      658.10    189.66 o 
 -13   8  12     1396.50     1695.58    137.05 o 
 -12   8  12      221.05       35.09     85.78 o 
 -11   8  12     1338.38     1518.07    131.61 o 
 -10   8  12      906.39     1091.27    132.61 o 
  -9   8  12      602.33      547.11     77.07 o 
  -8   8  12     1122.62     1089.85     98.14 o 
  -7   8  12     2238.48     2160.58    114.76 o 
  -6   8  12      868.50      930.05     70.95 o 
  -5   8  12     2739.61     2586.21     99.04 o 
  -4   8  12      952.69      790.53     74.24 o 
  -3   8  12     1436.25     1379.64     76.78 o 
  -2   8  12     2318.84     2010.44    120.14 o 
  -1   8  12     2207.51     2090.65     90.71 o 
   0   8  12     1904.35     1763.26     84.09 o 
   1   8  12     2719.80     2542.69     97.67 o 
   2   8  12     3408.46     3352.57    111.16 o 
   3   8  12      373.85      372.63     68.83 o 
   4   8  12     1497.89     1560.03     95.86 o 
   5   8  12     1510.56     1594.57     96.38 o 
   6   8  12     2163.96     2213.81    108.62 o 
   7   8  12     1093.39     1399.23    125.30 o 
   8   8  12      974.17     1130.08    107.45 o 
 -12   9  12     1161.46     1288.55    166.92 o 
 -11   9  12      464.01      466.30    163.20 o 
 -10   9  12     2040.22     2003.41    107.53 o 
  -9   9  12       37.49      -77.93     64.79 o 
  -8   9  12     2595.95     2615.86    112.75 o 
  -7   9  12      250.27      117.09     97.39 o 
  -6   9  12     2842.97     2806.75    106.78 o 
  -5   9  12     1325.72     1361.46     88.73 o 
  -4   9  12     2190.38     2151.97     94.47 o 
  -3   9  12      208.92      134.49     55.89 o 
  -2   9  12     3448.84     3351.68    117.54 o 
  -1   9  12      637.99      644.43     96.08 o 
   0   9  12      288.85      313.29     69.68 o 
   1   9  12      332.14      406.12     65.20 o 
   2   9  12      830.44      828.49     81.83 o 
   3   9  12      226.80      109.61     87.83 o 
   4   9  12     1812.64     1854.48     98.02 o 
   5   9  12      259.33      247.20     73.47 o 
   6   9  12      888.38      867.83     92.78 o 
   7   9  12      268.54      417.39     87.73 o 
   8   9  12      525.42      666.80     96.23 o 
 -12  10  12      843.58      742.18    130.79 o 
 -11  10  12        2.00      -36.22     96.09 o 
 -10  10  12     1070.86     1169.88    127.19 o 
  -9  10  12      255.67      235.79     87.38 o 
  -8  10  12     1152.87     1181.54    121.80 o 
  -7  10  12        7.49      -89.19     59.47 o 
  -6  10  12     3260.21     3259.27    116.81 o 
  -5  10  12        2.72      -73.35     56.43 o 
  -4  10  12     5534.53     5884.78    156.57 o 
  -3  10  12       98.97       56.40     56.80 o 
  -2  10  12     1810.13     1880.07     90.83 o 
  -1  10  12       36.16      -21.44     52.16 o 
   0  10  12     1408.20     1456.08     87.40 o 
   1  10  12       39.99       97.18     57.74 o 
   2  10  12     7715.35     8065.78    189.29 o 
   3  10  12      182.33      144.44     64.87 o 
   4  10  12     3893.99     3897.28    170.92 o 
   5  10  12       55.60       -6.15     65.57 o 
   6  10  12     2004.88     2162.18    116.87 o 
   7  10  12       54.41      129.09     84.59 o 
 -11  11  12      204.15      204.73    110.55 o 
 -10  11  12     2947.78     2902.02    154.29 o 
  -9  11  12       91.26       47.08     88.47 o 
  -8  11  12      831.50      834.68    114.55 o 
  -7  11  12      545.53      346.46     72.11 o 
  -6  11  12     1542.99     1476.85    103.44 o 
  -5  11  12      278.44      182.57     70.34 o 
  -4  11  12     2705.08     2522.91    108.59 o 
  -3  11  12       95.74      -27.73     59.32 o 
  -2  11  12      749.32      793.92    110.05 o 
  -1  11  12      581.00      476.61     72.93 o 
   0  11  12     1196.98     1115.33     99.25 o 
   1  11  12      377.07      334.47     75.04 o 
   2  11  12     3252.58     3268.00    123.54 o 
   3  11  12        0.45      -41.63     64.84 o 
   4  11  12       29.99      108.99     94.52 o 
   5  11  12      380.75      415.31    103.48 o 
   6  11  12      190.72      171.28     78.57 o 
 -10  12  12      360.69      402.90    116.00 o 
  -9  12  12     1129.84      961.21    131.43 o 
  -8  12  12     2165.35     2149.85    150.62 o 
  -7  12  12      217.21       97.52    119.02 o 
  -6  12  12     2385.66     2531.18    113.84 o 
  -5  12  12      621.24      481.90     77.61 o 
  -4  12  12     1899.79     1895.62     99.26 o 
  -3  12  12      967.90      914.29     95.19 o 
  -2  12  12      815.71      890.43     89.81 o 
  -1  12  12     1687.13     1628.16     99.69 o 
   0  12  12      417.20      359.96     76.54 o 
   1  12  12      322.02      332.84     76.97 o 
   2  12  12      966.92     1052.38     99.38 o 
   3  12  12      772.22      719.04    108.54 o 
   4  12  12     1998.21     2171.76    148.68 o 
   5  12  12     1265.92     1582.56    157.15 o 
  -9  13  12     2392.21     2088.71    149.60 o 
  -8  13  12     1029.23      881.15    118.84 o 
  -7  13  12      360.73      256.76     84.86 o 
  -6  13  12      298.41      201.31     80.50 o 
  -5  13  12     2858.86     2830.21    120.77 o 
  -4  13  12      566.33      633.32     95.63 o 
  -3  13  12     2739.85     2681.60    116.65 o 
  -2  13  12     1289.49     1609.11    112.34 o 
  -1  13  12      686.07      752.84     89.58 o 
   0  13  12     3118.29     3240.66    127.98 o 
   1  13  12      103.71      100.58     75.15 o 
   2  13  12      257.77      253.66     78.36 o 
   3  13  12     1173.43     1505.76    117.83 o 
   4  13  12      440.43      330.63    113.72 o 
  -8  14  12      216.79       80.40    100.76 o 
  -7  14  12     1282.30     1359.71    119.92 o 
  -6  14  12       22.76      -32.49     76.87 o 
  -5  14  12     2290.61     2361.08    117.41 o 
  -4  14  12      495.70      384.38     89.12 o 
  -3  14  12     1744.65     1795.40    149.80 o 
  -2  14  12      280.80      258.61     81.70 o 
  -1  14  12     3075.12     3269.71    140.94 o 
   0  14  12      983.90     1118.10    103.43 o 
   1  14  12     2940.39     3060.27    133.48 o 
   2  14  12      341.79      325.23     87.51 o 
   3  14  12     1156.59     1392.58    153.85 o 
  -6  15  12        1.64      -21.94     85.54 o 
  -5  15  12     1451.64     1595.52    126.47 o 
  -4  15  12      166.47      134.92     80.56 o 
  -3  15  12     2447.99     2344.57    120.52 o 
  -2  15  12      182.52       84.25     80.29 o 
  -1  15  12     1779.14     1995.09    136.42 o 
   0  15  12       19.19       47.17     80.96 o 
   1  15  12     1503.41     1786.33    125.46 o 
 -13   0  13     2065.90     2101.34    205.87 o 
 -11   0  13      793.57     1204.61    177.87 o 
  -9   0  13     1458.39     1474.55    142.52 o 
  -7   0  13     9239.51     8591.01    306.77 o 
  -5   0  13     9068.75     8950.23    211.66 o 
  -3   0  13      177.37      184.17     55.99 o 
  -1   0  13     7283.53     7502.74    275.83 o 
   1   0  13     2327.01     2149.95    100.64 o 
   3   0  13      283.22      142.47     66.66 o 
   5   0  13        9.34      -16.82     70.94 o 
   7   0  13     1469.40     1702.42    336.96 o 
   9   0  13        9.67       78.07    155.04 o 
 -14   1  13       51.16       61.45    106.02 o 
 -13   1  13      876.28      939.94    122.43 o 
 -12   1  13       72.53       83.43     88.39 o 
 -11   1  13      207.41      256.33     86.97 o 
 -10   1  13      179.25       85.65     90.04 o 
  -9   1  13     1004.02     1132.43    110.25 o 
  -8   1  13      823.46      758.38     79.68 o 
  -7   1  13     1838.92     1847.33     71.01 o 
  -6   1  13     2276.08     2059.11     84.13 o 
  -5   1  13     2852.42     2852.03     82.06 o 
  -4   1  13     2538.04     2400.06     80.00 o 
  -3   1  13     5013.91     5096.06    100.54 o 
  -2   1  13     1194.91     1128.77     56.89 o 
  -1   1  13     5610.43     5696.67    131.67 o 
   0   1  13      472.58      442.91     55.66 o 
   1   1  13     7930.39     8111.74    168.06 o 
   2   1  13     1182.29     1139.50     66.80 o 
   3   1  13     5106.75     5037.17    132.46 o 
   4   1  13      200.81      202.51     51.56 o 
   5   1  13     3324.96     3327.79     99.24 o 
   6   1  13      771.18      760.35     80.10 o 
   7   1  13     3053.61     3217.49    105.70 o 
   8   1  13      555.43      601.80    131.30 o 
   9   1  13     4830.01     5086.64    209.63 o 
 -14   2  13     1094.92     1224.30    151.93 o 
 -13   2  13     1009.60     1047.46    139.84 o 
 -12   2  13     1742.16     1802.15    142.63 o 
 -11   2  13      577.21      515.34     96.46 o 
 -10   2  13     1571.29     1755.09    137.59 o 
  -9   2  13      847.16      898.91    138.66 o 
  -8   2  13     2007.18     1884.94     85.33 o 
  -7   2  13     3227.30     3091.99    105.93 o 
  -6   2  13      122.16       63.66     34.96 o 
  -5   2  13     1154.01     1159.23     51.65 o 
  -4   2  13      565.27      550.01     82.51 o 
  -3   2  13     2356.34     2393.50     74.19 o 
  -2   2  13      688.62      718.12     58.63 o 
  -1   2  13      175.42       99.28     45.94 o 
   0   2  13      172.68      137.88     48.03 o 
   1   2  13      681.51      619.85     64.81 o 
   2   2  13     1050.12     1174.45     96.86 o 
   3   2  13      759.20      667.43     90.91 o 
   4   2  13     1326.82     1323.94     86.73 o 
   5   2  13     4453.53     4559.86    116.05 o 
   6   2  13      132.65       89.48     53.43 o 
   7   2  13      274.89      226.52     60.37 o 
   8   2  13       23.01       60.25     64.62 o 
   9   2  13      546.16      527.07    126.55 o 
 -14   3  13     1521.96     1808.33    163.32 o 
 -13   3  13      412.28      517.98    124.58 o 
 -12   3  13     1001.15     1006.92    125.33 o 
 -11   3  13     1160.41     1173.53    205.68 o 
 -10   3  13     1722.06     1713.11    115.01 o 
  -9   3  13      492.09      392.12     66.83 o 
  -8   3  13     2768.26     2801.07     86.13 o 
  -7   3  13      767.85      766.14     74.05 o 
  -6   3  13     1441.47     1475.78     56.96 o 
  -5   3  13      452.71      470.62     67.02 o 
  -4   3  13     5505.97     5432.67     99.42 o 
  -3   3  13      779.61      668.39    104.55 o 
  -2   3  13     9403.65     9093.42    151.80 o 
  -1   3  13     1046.48     1069.76     77.61 o 
   0   3  13     6809.43     6732.74    185.65 o 
   1   3  13     2368.30     2056.70    231.78 o 
   2   3  13     2970.84     2796.43    100.71 o 
   3   3  13     3036.73     2797.42    103.46 o 
   4   3  13     5400.39     5451.68    145.43 o 
   5   3  13     4451.20     4467.08    133.93 o 
   6   3  13     2263.02     2464.27    106.95 o 
   7   3  13      930.80      952.39    113.00 o 
   8   3  13     2393.73     2627.39    118.74 o 
   9   3  13      895.51      630.48    190.76 o 
 -14   4  13      758.11      811.31    133.71 o 
 -13   4  13       13.53      137.39    204.03 o 
 -12   4  13     2450.25     2434.25    147.93 o 
 -11   4  13       75.54       64.76     71.75 o 
 -10   4  13     1973.88     1977.83    127.91 o 
  -9   4  13      104.62       56.23     56.38 o 
  -8   4  13     2532.40     2503.77     83.65 o 
  -7   4  13      127.69       98.33     56.61 o 
  -6   4  13     5761.12     5750.60    107.39 o 
  -5   4  13     1154.66     1203.74     56.17 o 
  -4   4  13     2132.29     2120.65     64.58 o 
  -3   4  13      296.00      298.19     63.84 o 
  -2   4  13     3138.53     3032.71     99.36 o 
  -1   4  13      197.91      182.99     51.93 o 
   0   4  13     2999.12     2936.29    100.29 o 
   1   4  13      258.77      159.96     53.46 o 
   2   4  13     2311.06     2354.50    122.09 o 
   3   4  13       12.28        3.29     50.25 o 
   4   4  13       36.14       58.32     56.96 o 
   5   4  13     1340.42     1424.95     95.07 o 
   6   4  13     1024.03     1203.23    120.84 o 
   7   4  13       79.08      126.39     71.40 o 
   8   4  13       95.11        5.94     75.78 o 
   9   4  13      136.96      161.30    164.98 o 
 -13   5  13      174.55      223.22     88.99 o 
 -12   5  13      980.39      991.06    116.82 o 
 -11   5  13        9.53      -10.31     70.47 o 
 -10   5  13     2709.51     2697.62    114.36 o 
  -9   5  13      155.68       38.89     58.70 o 
  -8   5  13     3481.32     3287.94     96.75 o 
  -7   5  13      166.28      140.92     42.66 o 
  -6   5  13     5410.13     5354.07    104.63 o 
  -5   5  13      206.95      199.06     43.37 o 
  -4   5  13     3166.70     3087.68     91.98 o 
  -3   5  13     1005.87     1002.83     92.32 o 
  -2   5  13     6937.92     6916.11    133.79 o 
  -1   5  13      170.98      162.59     42.86 o 
   0   5  13     7956.64     7832.76    145.03 o 
   1   5  13      812.71      722.75     73.48 o 
   2   5  13     5344.42     5516.76    145.15 o 
   3   5  13      296.77      213.75     59.85 o 
   4   5  13     4716.84     4835.96    140.20 o 
   5   5  13      495.68      495.48     87.28 o 
   6   5  13     3425.31     3593.36    129.55 o 
   7   5  13      102.70       84.80     83.91 o 
   8   5  13     3313.87     3514.11    137.68 o 
 -13   6  13       40.23        3.97     86.87 o 
 -12   6  13     1026.60     1142.16    121.84 o 
 -11   6  13        7.36      -84.67     68.19 o 
 -10   6  13     3527.78     3591.03    131.82 o 
  -9   6  13      290.03      324.58     83.12 o 
  -8   6  13     4370.98     4341.98    112.00 o 
  -7   6  13      381.49      302.75     64.85 o 
  -6   6  13     1109.18     1216.54     66.19 o 
  -5   6  13      545.64      451.76     56.23 o 
  -4   6  13     3617.66     3668.45    126.57 o 
  -3   6  13       20.71       28.21     42.74 o 
  -2   6  13     3418.72     3436.59     95.02 o 
  -1   6  13      106.62       74.84     42.79 o 
   0   6  13      986.31      953.42     77.82 o 
   1   6  13      426.28      279.79     69.51 o 
   2   6  13      297.07      294.27     61.90 o 
   3   6  13       55.39      -34.34     55.85 o 
   4   6  13      321.71      149.59     62.94 o 
   5   6  13      246.68      232.11     67.18 o 
   6   6  13      434.59      384.31     88.50 o 
   7   6  13      138.38      161.77     73.00 o 
   8   6  13      249.46      183.46     84.64 o 
 -13   7  13      306.16      163.25     92.35 o 
 -12   7  13     1923.46     2058.81    169.05 o 
 -11   7  13      824.05      821.64    116.91 o 
 -10   7  13     1178.80     1288.35    170.44 o 
  -9   7  13      973.23      921.35    151.74 o 
  -8   7  13     4042.29     3986.01    130.87 o 
  -7   7  13     1870.66     1886.73     78.43 o 
  -6   7  13     1569.26     1457.25     62.65 o 
  -5   7  13     1180.82     1079.53     72.26 o 
  -4   7  13     5157.42     4979.46    116.36 o 
  -3   7  13      541.78      524.40     74.15 o 
  -2   7  13     1879.50     1811.30     73.14 o 
  -1   7  13     4022.28     4046.49    112.67 o 
   0   7  13     1995.18     2071.36     78.71 o 
   1   7  13     1549.01     1514.84     84.31 o 
   2   7  13     2511.14     2447.35    102.37 o 
   3   7  13     2824.78     2912.88    111.64 o 
   4   7  13     2384.47     2405.19    131.86 o 
   5   7  13     2670.73     2811.90    117.70 o 
   6   7  13     3281.01     3449.13    131.40 o 
   7   7  13      755.88      945.78    127.76 o 
   8   7  13     1232.39     1469.38    165.27 o 
 -12   8  13     1072.86      961.57    138.37 o 
 -11   8  13     1036.60     1028.61    221.61 o 
 -10   8  13      701.82      703.68    144.94 o 
  -9   8  13      357.12      323.75    112.83 o 
  -8   8  13      399.22      292.06     68.58 o 
  -7   8  13     2958.32     2876.38    112.31 o 
  -6   8  13      303.54      246.11     57.86 o 
  -5   8  13     1490.14     1619.32     87.16 o 
  -4   8  13     1404.94     1375.79     84.95 o 
  -3   8  13      465.90      361.27     65.05 o 
  -2   8  13      377.37      334.71     70.82 o 
  -1   8  13      242.35      251.08     57.03 o 
   0   8  13      395.39      331.90     51.05 o 
   1   8  13       13.86       -2.57     48.71 o 
   2   8  13      471.34      389.49     66.06 o 
   3   8  13       20.33      -44.00     58.47 o 
   4   8  13      499.27      565.18    106.01 o 
   5   8  13      241.43      174.60     70.65 o 
   6   8  13      570.69      605.08    149.31 o 
   7   8  13       62.07       28.29     76.43 o 
 -12   9  13       70.30       22.69     86.44 o 
 -11   9  13     1338.43     1568.01    140.99 o 
 -10   9  13     1068.74     1097.00    104.20 o 
  -9   9  13     1636.00     1812.14    105.28 o 
  -8   9  13      302.91      236.61     74.66 o 
  -7   9  13     2615.65     2647.98    110.21 o 
  -6   9  13       89.35      209.89     66.04 o 
  -5   9  13     5969.94     6159.51    161.15 o 
  -4   9  13      142.07       61.42     61.15 o 
  -3   9  13     4386.35     4422.66    134.14 o 
  -2   9  13      362.45      322.05     62.04 o 
  -1   9  13     2758.47     2639.76    106.31 o 
   0   9  13      787.86      940.89    153.72 o 
   1   9  13     4617.54     4493.63    137.09 o 
   2   9  13     1207.35     1415.95    122.06 o 
   3   9  13     4946.66     5118.36    152.46 o 
   4   9  13     1476.21     1507.59    114.43 o 
   5   9  13     5342.23     5567.43    168.26 o 
   6   9  13      521.14      657.17     94.23 o 
   7   9  13     2323.30     2425.44    124.74 o 
 -11  10  13     1104.43     1242.88    224.46 o 
 -10  10  13       15.23       -8.42     91.73 o 
  -9  10  13      870.76     1007.97    125.33 o 
  -8  10  13        9.00      -19.06     83.97 o 
  -7  10  13     2092.16     2141.26    105.68 o 
  -6  10  13       88.69       29.30     63.49 o 
  -5  10  13     2168.77     2370.91    108.28 o 
  -4  10  13       61.84       52.57     60.25 o 
  -3  10  13     1552.89     1611.06     95.16 o 
  -2  10  13       26.95       32.64     61.43 o 
  -1  10  13      954.80     1192.62    106.38 o 
   0  10  13       39.69       46.36     62.70 o 
   1  10  13      928.86      953.50     89.64 o 
   2  10  13     1587.89     1715.05    143.87 o 
   3  10  13       15.74      -30.78     64.63 o 
   4  10  13       18.85       38.08     73.51 o 
   5  10  13       96.52      144.42     76.61 o 
   6  10  13       50.29       45.46     78.93 o 
 -10  11  13      287.79      275.67    103.40 o 
  -9  11  13     1662.37     1925.01    162.06 o 
  -8  11  13        1.54       63.63     87.74 o 
  -7  11  13     2669.86     2792.41    119.66 o 
  -6  11  13      222.79       61.63     70.25 o 
  -5  11  13     3304.39     3347.88    126.94 o 
  -4  11  13      721.58      629.76     84.48 o 
  -3  11  13     3762.76     3861.34    132.37 o 
  -2  11  13     1409.04     1535.87    108.79 o 
  -1  11  13     4490.69     4538.43    143.79 o 
   0  11  13      196.24      106.26     68.55 o 
   1  11  13     2339.55     2312.57    111.11 o 
   2  11  13      635.72      546.00    132.17 o 
   3  11  13     1968.83     2390.62    147.31 o 
   4  11  13      125.46       84.00     76.83 o 
   5  11  13     1479.48     1858.15    126.43 o 
  -9  12  13      993.74      957.63    143.26 o 
  -8  12  13      258.71      171.44    127.79 o 
  -7  12  13     1243.54     1139.06    105.95 o 
  -6  12  13      303.19      193.46     79.04 o 
  -5  12  13      509.71      305.04     77.58 o 
  -4  12  13      106.93      113.14     72.53 o 
  -3  12  13      122.50      122.44     68.66 o 
  -2  12  13      395.85      377.61     80.84 o 
  -1  12  13      264.46      143.83    100.29 o 
   0  12  13       22.94       40.70     70.43 o 
   1  12  13      308.64      317.77     80.58 o 
   2  12  13      703.69      699.78     91.62 o 
   3  12  13       42.21       27.62    113.79 o 
   4  12  13        9.86      -63.10    193.52 o 
  -8  13  13      580.64      593.28    119.86 o 
  -7  13  13      457.40      450.98     90.58 o 
  -6  13  13      722.38      654.80     95.37 o 
  -5  13  13     1142.47     1245.29    106.61 o 
  -4  13  13      976.60      900.96    100.97 o 
  -3  13  13      872.61      887.41    137.64 o 
  -2  13  13     2363.78     2521.48    119.96 o 
  -1  13  13     1868.61     1978.49    108.30 o 
   0  13  13     1649.80     1759.70    114.90 o 
   1  13  13     2585.10     2634.90    124.93 o 
   2  13  13      995.34     1086.06    109.92 o 
   3  13  13     1101.32     1505.39    157.78 o 
  -6  14  13      731.17      661.88     98.85 o 
  -5  14  13       98.89      260.80     88.89 o 
  -4  14  13     2077.64     2091.93    114.08 o 
  -3  14  13       12.55      -42.68     73.98 o 
  -2  14  13      916.65     1077.57    166.31 o 
  -1  14  13      265.96      233.53     94.28 o 
   0  14  13      537.59      441.36    114.01 o 
   1  14  13       96.80       93.57     84.53 o 
 -12   0  14      444.88      374.16    155.41 o 
 -10   0  14     4064.49     3950.05    238.64 o 
  -8   0  14     3980.70     4072.11    148.56 o 
  -6   0  14     2414.77     2511.88    114.69 o 
  -4   0  14     5378.82     5327.25    157.93 o 
  -2   0  14     5137.54     5058.17    225.01 o 
   0   0  14     8636.28     8272.79    304.19 o 
   2   0  14     9315.28     9606.30    338.44 o 
   4   0  14     6831.76     7213.08    209.89 o 
   6   0  14     1728.49     1806.51    120.27 o 
   8   0  14     3566.08     3477.50    168.66 o 
 -13   1  14       20.07       37.10    105.00 o 
 -12   1  14      681.94      717.66    117.63 o 
 -11   1  14      181.33      202.72     90.30 o 
 -10   1  14      346.58      318.79     94.91 o 
  -9   1  14      369.64      483.47     93.26 o 
  -8   1  14      570.53      554.24     70.54 o 
  -7   1  14      604.22      301.44    196.24 o 
  -6   1  14        8.51      -27.23     42.03 o 
  -5   1  14     1552.73     1398.42     65.28 o 
  -4   1  14      767.05      818.73    138.95 o 
  -3   1  14       32.51       98.84     61.80 o 
  -2   1  14      491.47      418.28     73.17 o 
  -1   1  14      362.02      212.76     87.09 o 
   0   1  14        4.21       41.70     73.85 o 
   1   1  14       76.37       88.04     51.87 o 
   2   1  14      208.64      203.20     57.49 o 
   3   1  14      187.24      209.67     56.41 o 
   4   1  14       56.61        4.65     56.07 o 
   5   1  14      538.31      436.56     73.88 o 
   6   1  14      133.03       83.46     75.29 o 
   7   1  14        7.97       -8.89     69.62 o 
   8   1  14       37.30      -68.41     67.72 o 
 -13   2  14      651.46      812.90    133.86 o 
 -12   2  14     2466.66     2713.19    155.23 o 
 -11   2  14     1991.57     2133.01    148.05 o 
 -10   2  14     1034.08     1258.92    125.70 o 
  -9   2  14     2456.29     2290.36    129.56 o 
  -8   2  14     3437.44     3324.85    111.72 o 
  -7   2  14       12.14      -31.52     44.90 o 
  -6   2  14     9604.80     9414.84    227.72 o 
  -5   2  14     2715.31     2662.14     81.88 o 
  -4   2  14     2900.39     2925.95     99.31 o 
  -3   2  14     2234.93     2262.23     75.93 o 
  -2   2  14     1225.94     1240.43     75.11 o 
  -1   2  14     1315.63     1201.57     76.29 o 
   0   2  14     4685.25     4637.03    127.45 o 
   1   2  14     3107.79     3111.65    124.36 o 
   2   2  14     3423.22     3236.60    111.66 o 
   3   2  14     1924.60     1715.62    220.43 o 
   4   2  14     3066.06     3022.84    112.43 o 
   5   2  14      221.59      200.60     66.92 o 
   6   2  14     2643.26     2811.48    117.11 o 
   7   2  14      448.14      394.38     83.63 o 
   8   2  14     1232.67     1654.54    212.82 o 
 -13   3  14     1494.95     1692.52    167.80 o 
 -12   3  14       12.70        1.80    109.19 o 
 -11   3  14      771.69      864.07    119.16 o 
 -10   3  14      129.91       30.61     75.28 o 
  -9   3  14     1030.72     1085.52    113.91 o 
  -8   3  14      413.70      420.61     66.78 o 
  -7   3  14     1797.18     1758.34     89.18 o 
  -6   3  14        4.96      -56.47     43.05 o 
  -5   3  14     1135.07     1071.74     79.78 o 
  -4   3  14      329.99      216.71     47.04 o 
  -3   3  14      362.32      237.06     62.09 o 
  -2   3  14      263.18      153.73     53.23 o 
  -1   3  14       22.78      -10.34     48.50 o 
   0   3  14      414.15      360.15     60.87 o 
   1   3  14       30.74       24.06     49.94 o 
   2   3  14        3.06        7.85     55.20 o 
   3   3  14      209.18      223.33     63.50 o 
   4   3  14       36.82       49.26     59.70 o 
   5   3  14      451.67      336.65     73.76 o 
   6   3  14       52.83       43.89     68.98 o 
   7   3  14       63.80       74.81     71.22 o 
   8   3  14      288.79      144.42     85.46 o 
 -13   4  14     2028.14     2136.23    267.18 o 
 -12   4  14      536.95      687.84    126.26 o 
 -11   4  14     2022.99     2204.68    141.78 o 
 -10   4  14      203.16      300.62     93.05 o 
  -9   4  14     2315.48     2442.71    134.85 o 
  -8   4  14      138.12      101.18     62.57 o 
  -7   4  14     4355.13     4599.84    112.86 o 
  -6   4  14       31.30       21.88     42.01 o 
  -5   4  14     3308.42     3176.77     91.58 o 
  -4   4  14      957.80      896.09     66.24 o 
  -3   4  14    10477.62    10416.78    226.07 o 
  -2   4  14      720.75      749.16    107.58 o 
  -1   4  14    12078.49    11533.29    268.70 o 
   0   4  14       47.27      -12.37     51.38 o 
   1   4  14     6275.12     6422.53    159.08 o 
   2   4  14       14.98      -26.54     53.61 o 
   3   4  14     4120.25     4173.68    132.12 o 
   4   4  14      903.00      827.11     85.70 o 
   5   4  14     2299.31     2357.10    108.11 o 
   6   4  14       92.67       47.25     70.23 o 
   7   4  14     3735.31     4022.17    142.86 o 
   8   4  14      386.53      360.11    105.82 o 
 -13   5  14      864.78     1051.53    150.51 o 
 -12   5  14      398.96      314.12    105.01 o 
 -11   5  14     1686.30     1919.12    146.79 o 
 -10   5  14       31.50       18.05     67.41 o 
  -9   5  14      983.81     1264.13    146.94 o 
  -8   5  14       65.42       22.24     51.96 o 
  -7   5  14      805.96      939.20    159.65 o 
  -6   5  14        6.00      -37.12     44.26 o 
  -5   5  14     1151.37     1149.32     78.52 o 
  -4   5  14       13.06      -37.52     42.82 o 
  -3   5  14     1830.15     1798.44     73.28 o 
  -2   5  14       98.22       20.81     45.48 o 
  -1   5  14     1470.82     1394.11     90.92 o 
   0   5  14       44.94       77.66     57.47 o 
   1   5  14      609.25      468.99     67.07 o 
   2   5  14      271.02      161.15     61.56 o 
   3   5  14      155.02       49.88     60.38 o 
   4   5  14      300.98      295.75     70.31 o 
   5   5  14       37.59      -12.92     66.76 o 
   6   5  14        0.32      -16.03     68.69 o 
   7   5  14      417.61      402.95    165.20 o 
 -12   6  14      665.19      813.62    104.25 o 
 -11   6  14     1960.69     1947.55    110.82 o 
 -10   6  14      100.00       51.97     71.29 o 
  -9   6  14     3591.65     3550.42    130.05 o 
  -8   6  14      772.39      877.58    100.34 o 
  -7   6  14     1496.26     1517.50     73.31 o 
  -6   6  14        7.76       27.43     50.82 o 
  -5   6  14     5545.08     5846.69    128.76 o 
  -4   6  14     1051.07     1107.97     72.80 o 
  -3   6  14     6901.76     7047.85    142.10 o 
  -2   6  14      192.16      163.61     51.25 o 
  -1   6  14     4796.22     4929.72    117.05 o 
   0   6  14      789.72      625.43     94.67 o 
   1   6  14     3231.25     3303.10    118.81 o 
   2   6  14      519.17      435.29     71.55 o 
   3   6  14     1926.39     1987.31    100.52 o 
   4   6  14     1331.99     1425.48    126.02 o 
   5   6  14     2661.82     2922.72    126.33 o 
   6   6  14        3.15      -68.31     71.69 o 
   7   6  14     4039.89     4467.25    243.53 o 
 -12   7  14      645.83      632.59     96.71 o 
 -11   7  14      764.66      837.00    147.49 o 
 -10   7  14      208.54      282.80     95.92 o 
  -9   7  14      302.33      208.18     75.08 o 
  -8   7  14      177.85       50.43     58.68 o 
  -7   7  14      948.61      896.09     86.57 o 
  -6   7  14     1427.88     1376.44    118.48 o 
  -5   7  14      184.32      102.62     52.95 o 
  -4   7  14      775.26      628.90     63.82 o 
  -3   7  14     2072.83     2043.20     81.74 o 
  -2   7  14       75.66       76.19     49.18 o 
  -1   7  14     1716.15     1696.16     76.80 o 
   0   7  14        2.30      -37.27     58.31 o 
   1   7  14       79.39       20.44     61.01 o 
   2   7  14       53.84      -42.69     62.58 o 
   3   7  14       77.16       59.06     63.68 o 
   4   7  14      153.18       99.69     69.81 o 
   5   7  14      390.72      402.37     80.49 o 
   6   7  14      114.06      -65.94     76.82 o 
   7   7  14       17.82       41.12     84.33 o 
 -11   8  14      753.90      683.17    225.09 o 
 -10   8  14      647.07      630.20     99.28 o 
  -9   8  14      961.73     1143.09    166.91 o 
  -8   8  14     1416.68     1572.16    106.54 o 
  -7   8  14     1904.05     1812.37    127.13 o 
  -6   8  14     6290.05     6245.04    140.05 o 
  -5   8  14     2537.04     2421.77     89.53 o 
  -4   8  14     2790.29     2972.06     96.78 o 
  -3   8  14     1848.47     1883.51     79.77 o 
  -2   8  14     2761.40     2771.68     93.84 o 
  -1   8  14     1375.72     1442.33     77.43 o 
   0   8  14     1537.04     1525.73     98.05 o 
   1   8  14     2257.82     2251.97    104.70 o 
   2   8  14     3394.67     3605.79    131.49 o 
   3   8  14     1053.39     1139.42    100.42 o 
   4   8  14     3106.23     3313.24    131.64 o 
   5   8  14     1654.56     1818.25    113.55 o 
   6   8  14     2997.54     3001.35    131.50 o 
 -11   9  14      443.65      468.01    132.04 o 
 -10   9  14      283.63      262.28     84.60 o 
  -9   9  14      135.92      126.66     78.01 o 
  -8   9  14      914.37      897.53     94.06 o 
  -7   9  14      369.65      493.40     81.75 o 
  -6   9  14      264.05      229.39     73.79 o 
  -5   9  14     2167.44     2187.69    176.51 o 
  -4   9  14     1363.61     1561.45    108.36 o 
  -3   9  14      307.00      352.04    127.25 o 
  -2   9  14     1928.37     2057.71     98.39 o 
  -1   9  14      319.40      275.84     59.78 o 
   0   9  14      118.14      136.21     56.61 o 
   1   9  14     1571.30     1584.86    109.94 o 
   2   9  14       38.89        9.49     69.42 o 
   3   9  14        6.64       53.05     71.97 o 
   4   9  14        6.57       -9.93     73.22 o 
   5   9  14       13.48      -83.15     77.45 o 
 -10  10  14     2066.13     1964.48    142.73 o 
  -9  10  14       29.95      -99.87     93.68 o 
  -8  10  14     1923.85     2211.47    205.31 o 
  -7  10  14       20.78     -104.98     71.47 o 
  -6  10  14     3465.44     3747.57    134.16 o 
  -5  10  14       67.73        5.46     69.43 o 
  -4  10  14     5172.03     5195.59    153.76 o 
  -3  10  14      135.12      103.97     64.72 o 
  -2  10  14     5334.18     5231.42    199.59 o 
  -1  10  14      102.71      117.16     66.04 o 
   0  10  14     5977.56     6377.22    197.67 o 
   1  10  14       13.16      -46.81     67.39 o 
   2  10  14     4945.02     5209.76    161.15 o 
   3  10  14      214.17      140.80     80.65 o 
   4  10  14     4328.73     4479.14    156.11 o 
   5  10  14       84.27       -2.90     84.13 o 
  -9  11  14       22.31       -2.38    102.72 o 
  -8  11  14      315.22      295.89    107.93 o 
  -7  11  14        1.00      -55.22     75.96 o 
  -6  11  14       49.99       -6.51     73.33 o 
  -5  11  14        5.50       27.47     68.40 o 
  -4  11  14      385.03      349.09     80.96 o 
  -3  11  14       94.49      112.49     71.16 o 
  -2  11  14      109.73      197.24    125.48 o 
  -1  11  14        0.83       65.78     69.98 o 
   0  11  14     2126.12     2286.64    112.76 o 
   1  11  14      568.76      319.66    105.17 o 
   2  11  14      538.70      702.17    117.13 o 
   3  11  14       14.43      -10.79     77.04 o 
   4  11  14        3.99      -31.92     83.07 o 
  -8  12  14     1968.01     1994.99    167.04 o 
  -7  12  14      116.66       69.18     82.12 o 
  -6  12  14     2290.88     2273.97    130.49 o 
  -5  12  14      149.17       71.02     74.25 o 
  -4  12  14     1156.01     1310.47    196.38 o 
  -3  12  14     1608.28     1764.16    121.78 o 
  -2  12  14      614.35      693.70    157.08 o 
  -1  12  14      791.94      739.16    108.51 o 
   0  12  14     4477.25     4867.54    157.48 o 
   1  12  14      328.71      362.23     85.99 o 
   2  12  14     1288.12     1335.21    145.63 o 
   3  12  14      236.64      135.50    104.92 o 
  -6  13  14      261.84      107.81     87.09 o 
  -5  13  14     1213.99     1401.10    239.28 o 
  -4  13  14      520.10      446.30    129.70 o 
  -3  13  14       12.53      -23.36     98.83 o 
  -2  13  14      336.25      348.74    103.90 o 
  -1  13  14       42.63     -103.08     75.78 o 
   0  13  14       89.75       97.89     84.18 o 
   1  13  14       99.34      106.61     84.43 o 
 -13   0  15      204.19      334.02    167.56 o 
 -11   0  15      157.00       51.93    129.27 o 
  -9   0  15      564.20      331.44    127.43 o 
  -7   0  15       49.52        6.89     70.38 o 
  -5   0  15      823.44      865.76    286.89 o 
  -3   0  15      111.65      114.16     91.70 o 
  -1   0  15      239.31      108.27     95.01 o 
   1   0  15      334.52      367.17    111.95 o 
   3   0  15      305.57      166.09    107.16 o 
   5   0  15     1008.66     1150.10    167.56 o 
   7   0  15        6.93      -61.14    123.37 o 
 -13   1  15     1849.24     2159.59    156.76 o 
 -12   1  15      453.27      627.03    120.75 o 
 -11   1  15     2365.72     2593.89    160.01 o 
 -10   1  15      614.47      700.71    150.99 o 
  -9   1  15     5199.13     5524.68    228.14 o 
  -8   1  15      112.02       93.06     63.62 o 
  -7   1  15     3423.88     3367.05    108.22 o 
  -6   1  15       26.95      -14.58     49.06 o 
  -5   1  15     5993.79     6134.98    148.43 o 
  -4   1  15      183.11      117.85     67.56 o 
  -3   1  15     3927.32     3714.92    141.53 o 
  -2   1  15       62.28       42.16     64.58 o 
  -1   1  15     3533.23     3706.83    143.47 o 
   0   1  15      141.08      209.44     72.64 o 
   1   1  15     4232.89     4248.40    159.89 o 
   2   1  15      577.79      602.09     88.46 o 
   3   1  15     4934.26     4878.62    209.37 o 
   4   1  15     1498.31     1501.89    118.00 o 
   5   1  15     1383.87     1643.98    109.92 o 
   6   1  15       34.24       12.08     73.50 o 
   7   1  15     2947.63     3106.09    131.22 o 
 -13   2  15      182.53      245.06    118.74 o 
 -12   2  15       54.80      125.36    102.30 o 
 -11   2  15        8.31      -87.43     89.87 o 
 -10   2  15       20.84        4.87     86.78 o 
  -9   2  15        3.12      -19.68     79.02 o 
  -8   2  15      157.71      109.56     62.82 o 
  -7   2  15        9.92       16.97     49.58 o 
  -6   2  15      554.18      576.44     99.93 o 
  -5   2  15       49.39       -5.73     53.80 o 
  -4   2  15        3.63       13.47     52.59 o 
  -3   2  15       80.38       28.44     66.50 o 
  -2   2  15       16.26      -57.23     64.13 o 
  -1   2  15        5.98       25.14     61.67 o 
   0   2  15       42.50        3.84     60.66 o 
   1   2  15      213.51       96.23     60.56 o 
   2   2  15        2.57      -40.31     54.94 o 
   3   2  15      134.76       47.03     61.56 o 
   4   2  15       14.41      -47.01     65.01 o 
   5   2  15      731.36      616.71    106.97 o 
   6   2  15       69.16       69.93     73.93 o 
   7   2  15        2.82      -30.13     83.42 o 
 -12   3  15     2311.09     2368.49    179.71 o 
 -11   3  15      724.31     1004.89    128.63 o 
 -10   3  15     2691.51     2725.88    188.00 o 
  -9   3  15     1941.12     2091.64    127.58 o 
  -8   3  15     3643.44     3751.29    123.35 o 
  -7   3  15     1019.75     1107.83    143.73 o 
  -6   3  15     3166.96     3179.44    110.50 o 
  -5   3  15     2086.56     2135.99     92.02 o 
  -4   3  15     1058.00     1104.58    164.44 o 
  -3   3  15     2257.97     2123.07    114.71 o 
  -2   3  15      814.97      826.04     95.58 o 
  -1   3  15     2818.69     2584.87    101.46 o 
   0   3  15     3029.44     2989.38    110.37 o 
   1   3  15      968.47      897.26     93.10 o 
   2   3  15     4399.35     4543.14    168.87 o 
   3   3  15     1687.07     1856.33    100.13 o 
   4   3  15     3316.35     3533.04    129.47 o 
   5   3  15     2991.69     3210.78    127.09 o 
   6   3  15     1409.48     1784.28    120.82 o 
   7   3  15     1045.73     1416.23    120.17 o 
 -12   4  15      662.72      565.75    128.51 o 
 -11   4  15        1.39       82.64     96.84 o 
 -10   4  15      689.40      609.62    105.57 o 
  -9   4  15       19.78      -36.61     85.18 o 
  -8   4  15      167.85       47.08     61.83 o 
  -7   4  15       53.43      100.42     53.57 o 
  -6   4  15      398.78      297.59     62.57 o 
  -5   4  15      133.74      113.20     65.68 o 
  -4   4  15      233.10      148.86     49.23 o 
  -3   4  15      168.88       29.44     56.35 o 
  -2   4  15      240.35      136.97     57.73 o 
  -1   4  15      102.73      109.00     57.01 o 
   0   4  15       41.16       -9.69     56.86 o 
   1   4  15      248.56      167.99     63.78 o 
   2   4  15       34.99       57.06     61.35 o 
   3   4  15       11.32      -77.75     63.39 o 
   4   4  15      137.06       97.85     68.20 o 
   5   4  15      478.95      324.22     78.65 o 
   6   4  15      269.35      298.96     84.39 o 
   7   4  15       48.35     -105.59     80.49 o 
 -12   5  15     2422.75     2398.97    162.59 o 
 -11   5  15       41.19      135.53    111.21 o 
 -10   5  15     2263.04     2396.14    237.72 o 
  -9   5  15       29.41      113.09     88.95 o 
  -8   5  15     1451.04     1678.62    120.51 o 
  -7   5  15        5.84      -55.97     55.92 o 
  -6   5  15     2480.24     2560.25     90.36 o 
  -5   5  15        8.30      -16.07     49.72 o 
  -4   5  15     3097.23     3181.14    110.11 o 
  -3   5  15        1.34      -33.48     49.03 o 
  -2   5  15     8051.58     7261.46    651.64 o 
  -1   5  15        0.11      -11.73     58.38 o 
   0   5  15     4898.02     4776.43    139.42 o 
   1   5  15       82.58      -19.23     62.11 o 
   2   5  15     2798.10     2786.13    122.01 o 
   3   5  15       84.88      -77.11     70.10 o 
   4   5  15     3274.78     3355.80    129.44 o 
   5   5  15       16.86      -49.34     71.15 o 
   6   5  15     1730.96     1992.01    290.26 o 
 -12   6  15     1098.45     1338.52    221.70 o 
 -11   6  15        2.14       83.55    105.88 o 
 -10   6  15      422.84      456.37    110.14 o 
  -9   6  15        9.79      -46.90     68.10 o 
  -8   6  15     1357.31     1493.68    157.46 o 
  -7   6  15        0.83      -39.52     55.43 o 
  -6   6  15        2.09      -26.42     53.80 o 
  -5   6  15        3.51      -71.54     52.59 o 
  -4   6  15      275.71      163.20     56.14 o 
  -3   6  15       19.12       -6.19     50.41 o 
  -2   6  15       72.51       83.38     62.15 o 
  -1   6  15      286.55      228.81     68.58 o 
   0   6  15      227.14      190.39     69.54 o 
   1   6  15        6.90      -28.87     58.03 o 
   2   6  15      121.70       77.30     69.32 o 
   3   6  15       63.45      -53.36     64.92 o 
   4   6  15        0.47      -33.62     69.38 o 
   5   6  15      116.52      114.05     78.16 o 
   6   6  15      178.52      209.99     85.65 o 
 -11   7  15      554.51      506.85     98.12 o 
 -10   7  15     2169.18     2240.41    117.40 o 
  -9   7  15      467.85      548.54    122.27 o 
  -8   7  15     2104.11     2193.95    105.99 o 
  -7   7  15      900.43      897.74    143.15 o 
  -6   7  15      987.23      995.00    132.84 o 
  -5   7  15      665.03      599.53     78.35 o 
  -4   7  15     1193.60     1283.48     83.77 o 
  -3   7  15     1774.52     1781.28     81.60 o 
  -2   7  15     3329.83     3387.54    103.37 o 
  -1   7  15      366.38      272.40     68.29 o 
   0   7  15     3876.54     3980.25    135.27 o 
   1   7  15     1219.27     1376.39    102.96 o 
   2   7  15      970.46     1129.52    115.63 o 
   3   7  15     1371.91     1598.81    219.49 o 
   4   7  15     3277.44     3373.77    134.51 o 
   5   7  15     1312.92     1412.89    169.66 o 
 -10   8  15       46.00       36.33     82.50 o 
  -9   8  15      396.61      464.65    113.16 o 
  -8   8  15       78.96      112.45     72.92 o 
  -7   8  15      105.93       30.50     62.97 o 
  -6   8  15      806.10      680.46    129.60 o 
  -5   8  15       21.20       46.94     56.53 o 
  -4   8  15       97.57       34.87     58.29 o 
  -3   8  15      273.88      225.49     61.45 o 
  -2   8  15       49.70       17.48     62.19 o 
  -1   8  15       13.05        7.24     68.50 o 
   0   8  15      393.58      397.91     80.28 o 
   1   8  15       37.60       35.79     80.57 o 
   2   8  15        1.24      -59.18     73.03 o 
   3   8  15       61.50      -16.75     74.57 o 
   4   8  15       93.99       56.27     78.81 o 
   5   8  15       53.84      130.31     84.20 o 
 -10   9  15       82.39        6.66     90.35 o 
  -9   9  15     1846.94     1968.72    298.85 o 
  -8   9  15      335.68      337.14     83.82 o 
  -7   9  15     2282.90     2270.54     94.55 o 
  -6   9  15      586.47      561.00    143.24 o 
  -5   9  15     4062.14     4307.31    121.58 o 
  -4   9  15      367.80      396.31     88.98 o 
  -3   9  15     3276.82     3402.62    109.51 o 
  -2   9  15      235.54      219.04     63.32 o 
  -1   9  15     3881.47     3983.51    140.17 o 
   0   9  15      444.54      442.88     91.69 o 
   1   9  15     5918.46     6305.22    179.44 o 
   2   9  15     1051.92     1113.38    113.12 o 
   3   9  15     2811.99     2859.36    130.71 o 
   4   9  15     1659.29     1937.06    208.67 o 
  -9  10  15      201.88      287.45    113.05 o 
  -8  10  15       43.19       13.26     79.41 o 
  -7  10  15      246.75      159.59    101.20 o 
  -6  10  15      332.75      168.74     79.59 o 
  -5  10  15      430.40      298.38     83.75 o 
  -4  10  15       33.98      -48.82     72.73 o 
  -3  10  15      115.94       69.74     80.26 o 
  -2  10  15        6.70      -36.96     78.37 o 
  -1  10  15      239.99      147.53     64.00 o 
   0  10  15      363.55      327.11     80.38 o 
   1  10  15      361.87      273.91     85.88 o 
   2  10  15        6.61      -41.62     82.88 o 
   3  10  15       55.02      -12.50     82.56 o 
  -8  11  15      123.57      213.45    110.55 o 
  -7  11  15     1677.87     1967.89    125.84 o 
  -6  11  15        5.80       -1.89     80.62 o 
  -5  11  15     1900.04     1989.66    115.99 o 
  -4  11  15      824.60      703.18    109.85 o 
  -3  11  15     4720.27     4788.50    155.33 o 
  -2  11  15      764.92      962.92    100.18 o 
  -1  11  15     3278.66     3385.97    136.19 o 
   0  11  15      820.19      845.19    102.93 o 
   1  11  15     2185.66     2259.64    118.81 o 
   2  11  15      267.53      342.48     93.33 o 
  -6  12  15      198.32      140.54     90.39 o 
  -5  12  15      499.66      552.40     94.62 o 
  -4  12  15      108.25      115.46     86.16 o 
  -3  12  15       37.26       57.16     81.47 o 
  -2  12  15      201.33      115.25     84.44 o 
  -1  12  15        5.95       -2.91     80.47 o 
   0  12  15      201.79      206.96    113.66 o 
 -12   0  16     1846.09     2097.66    218.75 o 
 -10   0  16     4035.56     4224.04    255.95 o 
  -8   0  16     2090.03     2377.54    185.60 o 
  -6   0  16     6046.74     6171.45    268.10 o 
  -4   0  16     7775.63     7964.18    309.72 o 
  -2   0  16     3698.06     3710.68    211.39 o 
   0   0  16     4646.00     4926.70    247.84 o 
   2   0  16     6364.07     6605.64    299.77 o 
   4   0  16     1643.94     1825.88    176.03 o 
   6   0  16     3349.17     3483.82    236.80 o 
 -12   1  16      434.74      396.70    126.17 o 
 -11   1  16       35.05       40.25     99.88 o 
 -10   1  16        0.57      -68.96     89.44 o 
  -9   1  16      212.48      255.62     93.59 o 
  -8   1  16       93.01       81.76     85.93 o 
  -7   1  16       16.17       44.97     63.31 o 
  -6   1  16      234.39      243.03    117.35 o 
  -5   1  16       24.30       30.04     72.45 o 
  -4   1  16        0.01      -70.73     88.02 o 
  -3   1  16       69.47      -19.51     71.42 o 
  -2   1  16       99.21      -55.98     72.12 o 
  -1   1  16      227.36      223.26     71.99 o 
   0   1  16       15.81       26.23     71.94 o 
   1   1  16       38.74       31.13     73.92 o 
   2   1  16      304.09      235.54    158.91 o 
   3   1  16      648.38      538.85    100.09 o 
   4   1  16      119.56       73.91     79.52 o 
   5   1  16      153.78       76.38     91.15 o 
   6   1  16      591.11      684.05    119.08 o 
 -12   2  16     1586.32     2232.31    180.38 o 
 -11   2  16      786.84     1088.73    214.89 o 
 -10   2  16     2435.63     2763.86    151.16 o 
  -9   2  16      690.46      647.37    109.36 o 
  -8   2  16     4633.69     5010.54    185.90 o 
  -7   2  16      357.93      370.04     96.59 o 
  -6   2  16     4456.72     4613.05    133.56 o 
  -5   2  16     2397.55     2163.41    218.39 o 
  -4   2  16     3098.70     3213.49    140.61 o 
  -3   2  16      645.12      518.92     89.89 o 
  -2   2  16     2802.74     2794.54    135.28 o 
  -1   2  16       19.95       13.41    103.11 o 
   0   2  16     3475.35     3476.63    147.41 o 
   1   2  16      781.81      779.36    101.93 o 
   2   2  16     3563.84     3453.10    151.78 o 
   3   2  16      574.11      407.71     95.11 o 
   4   2  16     2493.16     2470.02    139.16 o 
   5   2  16      640.00      771.19    112.54 o 
   6   2  16     1490.40     2131.02    157.99 o 
 -12   3  16       66.91       35.47    113.74 o 
 -11   3  16       19.20       87.47    101.16 o 
 -10   3  16      233.31      337.36    106.89 o 
  -9   3  16        1.11      -19.42     85.55 o 
  -8   3  16       99.45       93.44     83.20 o 
  -7   3  16       53.03       64.11     64.23 o 
  -6   3  16      104.14       28.34     63.63 o 
  -5   3  16        4.46       12.24     62.71 o 
  -4   3  16       16.24      -73.10     70.83 o 
  -3   3  16      262.84      183.98     79.55 o 
  -2   3  16       94.92     -101.52     71.73 o 
  -1   3  16      444.53      362.63     86.93 o 
   0   3  16        0.89      -39.70     69.08 o 
   1   3  16       93.26      133.25     79.91 o 
   2   3  16      206.53      109.92     82.65 o 
   3   3  16       58.60       -0.47     69.60 o 
   4   3  16        6.83      -18.71     72.87 o 
   5   3  16       91.06      132.01     80.39 o 
   6   3  16      232.81      125.18     85.92 o 
 -11   4  16     1966.20     2298.39    154.14 o 
 -10   4  16      291.33      317.44    103.08 o 
  -9   4  16     2200.36     2358.75    141.77 o 
  -8   4  16      624.75      577.51    193.89 o 
  -7   4  16     2498.00     2532.43    109.91 o 
  -6   4  16      653.96      685.62    129.58 o 
  -5   4  16     3355.17     3523.96    120.99 o 
  -4   4  16      484.17      311.57     84.21 o 
  -3   4  16     3404.10     3371.49    148.41 o 
  -2   4  16     1197.34     1073.17    149.70 o 
  -1   4  16     5058.10     5112.84    184.17 o 
   0   4  16     1524.73     1588.28    111.65 o 
   1   4  16     1747.07     1723.27    121.53 o 
   2   4  16      256.99      169.43     71.07 o 
   3   4  16     4937.47     5384.60    162.35 o 
   4   4  16      711.44      733.28     94.93 o 
   5   4  16     1513.76     1506.93    120.73 o 
 -11   5  16       62.68       41.75    108.85 o 
 -10   5  16      101.76       55.83    129.45 o 
  -9   5  16       98.17       53.48     96.15 o 
  -8   5  16      444.46      578.61    124.11 o 
  -7   5  16      142.43       49.05     67.49 o 
  -6   5  16        3.68      152.15     66.29 o 
  -5   5  16       95.89       88.79     68.18 o 
  -4   5  16       10.70      -71.92     75.64 o 
  -3   5  16       90.67       36.20     60.97 o 
  -2   5  16      635.11      345.70    142.38 o 
  -1   5  16      235.40      193.71     70.00 o 
   0   5  16       19.81      -11.10     64.35 o 
   1   5  16        1.54      -63.96     62.87 o 
   2   5  16       53.90       78.52     70.55 o 
   3   5  16       18.81       26.48     71.44 o 
   4   5  16       55.77      -11.42     79.88 o 
   5   5  16      238.67      198.17     86.35 o 
 -11   6  16     2887.82     3203.41    177.97 o 
 -10   6  16       65.31      -39.54    101.67 o 
  -9   6  16     1285.76     1723.50    210.65 o 
  -8   6  16      167.32       65.21     91.79 o 
  -7   6  16     1306.76     1672.10    102.98 o 
  -6   6  16       57.83      -46.86     66.21 o 
  -5   6  16     1518.80     1775.37    100.94 o 
  -4   6  16        2.54      -60.68     56.19 o 
  -3   6  16     2939.34     3043.39    133.94 o 
  -2   6  16        7.54      -70.25     65.42 o 
  -1   6  16     4017.22     4239.88    139.70 o 
   0   6  16        9.75      -96.22     64.15 o 
   1   6  16     3477.77     3610.90    135.07 o 
   2   6  16      129.18      117.80     71.65 o 
   3   6  16     1373.77     1569.84    109.55 o 
   4   6  16      306.13      167.76     96.39 o 
 -10   7  16        1.25      -83.30    108.58 o 
  -9   7  16      134.11      256.31    144.36 o 
  -8   7  16       38.63      -56.11     72.09 o 
  -7   7  16        5.47      -35.14     63.86 o 
  -6   7  16       70.38       12.46     60.23 o 
  -5   7  16       64.55       -9.07     59.78 o 
  -4   7  16       11.86      -56.59     56.35 o 
  -3   7  16      200.65       -8.72     69.34 o 
  -2   7  16       34.45       46.82     70.71 o 
  -1   7  16       47.60      -24.35     68.51 o 
   0   7  16        4.40       19.74     72.06 o 
   1   7  16      102.81       41.35     69.35 o 
   2   7  16       75.31      -22.04     73.43 o 
   3   7  16       30.58       50.79     77.27 o 
   4   7  16       33.28      -45.51     80.87 o 
  -9   8  16     1006.52     1183.97    137.94 o 
  -8   8  16     1247.14     1517.95    115.92 o 
  -7   8  16      955.91      982.60     86.52 o 
  -6   8  16     1926.71     1757.07     87.33 o 
  -5   8  16     1816.43     1895.68     89.79 o 
  -4   8  16     1112.26     1267.20     88.88 o 
  -3   8  16     1191.75     1511.67     94.31 o 
  -2   8  16     1114.09     1132.02    146.34 o 
  -1   8  16     1736.05     2006.32    113.02 o 
   0   8  16     1861.99     2053.07    107.95 o 
   1   8  16      915.87     1044.90    105.12 o 
   2   8  16     1498.46     1864.65    128.90 o 
   3   8  16      983.37      939.56    109.04 o 
  -8   9  16        0.12        0.52     83.96 o 
  -7   9  16      122.35       61.13     71.28 o 
  -6   9  16       65.86       21.23     73.43 o 
  -5   9  16      119.78       78.08     67.76 o 
  -4   9  16        7.11       43.43     65.90 o 
  -3   9  16      243.57       80.93     75.88 o 
  -2   9  16       88.42      -10.16     75.76 o 
  -1   9  16       23.02      121.77     78.28 o 
   0   9  16        0.62      -46.09     75.29 o 
   1   9  16       41.79       67.84     81.11 o 
   2   9  16       21.52       -5.50     85.07 o 
  -7  10  16      189.81      181.91     77.67 o 
  -6  10  16     2881.46     3146.31    113.11 o 
  -5  10  16      362.32      316.85     87.28 o 
  -4  10  16     2473.89     2657.40    105.75 o 
  -3  10  16       78.47       13.30     67.14 o 
  -2  10  16     4387.18     4550.68    156.36 o 
  -1  10  16        3.25       43.11     81.10 o 
   0  10  16     4793.13     4811.26    165.37 o 
   1  10  16       26.10        0.02     87.69 o 
  -5  11  16       94.70       58.35     73.13 o 
  -4  11  16      434.46      277.77     75.78 o 
  -3  11  16       63.25       71.65     76.76 o 
  -2  11  16       62.81       31.57     69.42 o 
  -1  11  16       35.50      -16.68    115.03 o 
 -11   0  17        8.58      -43.46    156.15 o 
  -9   0  17      545.94      561.98    162.04 o 
  -7   0  17      159.35      282.83    124.11 o 
  -5   0  17      321.60       45.67    116.74 o 
  -3   0  17      169.87      110.11    115.63 o 
  -1   0  17      160.28       88.02    119.31 o 
   1   0  17      903.91      607.65    148.05 o 
   3   0  17      841.98     1031.89    171.98 o 
 -11   1  17     1754.28     2247.07    164.04 o 
 -10   1  17      369.07      241.69    108.96 o 
  -9   1  17     1480.08     1947.91    160.47 o 
  -8   1  17      173.16      261.84    131.48 o 
  -7   1  17     2364.55     2780.77    137.19 o 
  -6   1  17      312.49      253.53    129.82 o 
  -5   1  17     3459.82     3787.74    216.18 o 
  -4   1  17      297.38      236.87     84.89 o 
  -3   1  17     2828.15     2959.06    140.33 o 
  -2   1  17      131.19       71.01     77.40 o 
  -1   1  17     2923.44     3142.11    143.40 o 
   0   1  17      397.37      230.72     85.41 o 
   1   1  17     1872.07     1789.84    122.03 o 
   2   1  17       22.19       56.20     88.54 o 
   3   1  17     1953.85     2014.37    223.54 o 
   4   1  17      726.08      759.57    113.69 o 
 -11   2  17        2.70       21.92    139.21 o 
 -10   2  17        2.12       -7.24    100.56 o 
  -9   2  17       99.31       69.79     93.84 o 
  -8   2  17      465.44      808.72    157.99 o 
  -7   2  17       58.00       13.52     71.59 o 
  -6   2  17       40.24       16.13     83.15 o 
  -5   2  17       13.68      -16.17    124.30 o 
  -4   2  17      171.35       99.27     84.50 o 
  -3   2  17      108.64       99.24     72.18 o 
  -2   2  17        6.78       27.40     80.20 o 
  -1   2  17       10.25       99.11     86.94 o 
   0   2  17       27.40       85.41     82.83 o 
   1   2  17      112.11       93.47     83.44 o 
   2   2  17       21.00       11.39     87.71 o 
   3   2  17       58.71      -49.80     85.80 o 
   4   2  17      896.93      699.55    118.58 o 
 -10   3  17     2204.07     2333.23    155.78 o 
  -9   3  17     1259.43     1425.20    203.66 o 
  -8   3  17     1168.31     1563.30    195.91 o 
  -7   3  17     2461.42     2487.22    109.91 o 
  -6   3  17     1836.55     1925.21    122.82 o 
  -5   3  17      284.99      312.46     91.92 o 
  -4   3  17     1945.80     1934.97    121.79 o 
  -3   3  17     1211.29     1404.74    122.36 o 
  -2   3  17      619.70      628.41     98.85 o 
  -1   3  17     2052.97     2113.10    126.03 o 
   0   3  17      916.45     1143.86    120.17 o 
   1   3  17      656.91      670.27    106.84 o 
   2   3  17     3564.91     3771.68    169.70 o 
   3   3  17     2190.32     2132.07    138.14 o 
   4   3  17      721.06      800.79    121.12 o 
 -10   4  17        7.43      -49.18    201.62 o 
  -9   4  17        0.70      -88.02    135.16 o 
  -8   4  17      139.54       37.19    127.79 o 
  -7   4  17      126.50       50.30     81.28 o 
  -6   4  17      594.54      496.97    100.47 o 
  -5   4  17       36.74      -55.61     83.10 o 
  -4   4  17      222.08      117.16     86.17 o 
  -3   4  17       26.27      -33.62     80.51 o 
  -2   4  17      271.36      201.97     83.84 o 
  -1   4  17       12.00        0.31     83.98 o 
   0   4  17      312.10      221.33     89.31 o 
   1   4  17       47.36        2.36     89.58 o 
   2   4  17      540.82      559.36    103.33 o 
   3   4  17       39.44      -60.12     93.28 o 
   4   4  17       26.60       82.12     96.60 o 
 -10   5  17     2306.05     2537.37    222.44 o 
  -9   5  17       24.77     -202.74    135.16 o 
  -8   5  17     2218.10     2730.35    213.23 o 
  -7   5  17       14.48      106.54     78.89 o 
  -6   5  17      739.80      834.22     93.31 o 
  -5   5  17       50.15      -61.52     85.90 o 
  -4   5  17     1911.87     1865.78    125.10 o 
  -3   5  17        0.07      -53.23     83.46 o 
  -2   5  17     2805.50     2810.48    244.35 o 
  -1   5  17       70.02       -8.13     84.49 o 
   0   5  17     1873.76     1957.81    132.47 o 
   1   5  17        2.14     -128.16     85.44 o 
   2   5  17     3202.22     3416.37    136.61 o 
   3   5  17        7.03        2.03     81.88 o 
  -9   6  17      250.14      381.53    154.31 o 
  -8   6  17       15.92       37.19    136.63 o 
  -7   6  17        0.41       -3.55     77.60 o 
  -6   6  17       41.84      -10.83     75.00 o 
  -5   6  17       70.02     -127.86     85.99 o 
  -4   6  17      479.65      332.72    141.60 o 
  -3   6  17       82.08       49.81     89.61 o 
  -2   6  17      965.74      820.08    141.60 o 
  -1   6  17        6.22      -68.51     71.66 o 
   0   6  17      439.71      266.96     82.50 o 
   1   6  17        7.38      -28.51     80.19 o 
   2   6  17      644.58      652.98     94.48 o 
   3   6  17        5.54      -59.42    124.60 o 
  -8   7  17     1427.57     1940.78    227.22 o 
  -7   7  17      950.60      946.38    103.88 o 
  -6   7  17     1459.26     1741.31    111.31 o 
  -5   7  17      406.77      415.47     83.75 o 
  -4   7  17      883.31      747.64     94.74 o 
  -3   7  17      686.52      434.84    114.25 o 
  -2   7  17      971.85      895.27    101.12 o 
  -1   7  17       71.81       21.77     78.06 o 
   0   7  17     1685.91     1779.35    167.67 o 
   1   7  17      501.70      375.25     92.72 o 
   2   7  17     1033.11     1212.89    171.47 o 
  -8   8  17       27.63       31.30    142.52 o 
  -7   8  17      475.66      421.75     97.64 o 
  -6   8  17        0.39        8.72     73.07 o 
  -5   8  17       48.07       85.65     71.05 o 
  -4   8  17       80.06       26.92     78.66 o 
  -3   8  17       73.76      -15.98     80.28 o 
  -2   8  17       99.68       36.48     80.17 o 
  -1   8  17       91.81       50.99     85.05 o 
   0   8  17      186.56      132.65     85.28 o 
   1   8  17      423.34      288.60    142.24 o 
  -6   9  17      621.32      724.40    105.78 o 
  -5   9  17     1733.76     1754.09    105.28 o 
  -4   9  17      510.13      308.79     88.29 o 
  -3   9  17      912.88      850.17    104.56 o 
  -2   9  17      274.12      200.42     87.51 o 
  -1   9  17     2730.85     3025.95    135.85 o 
   0   9  17      270.80      254.86     89.31 o 
  -6   0  18     3727.13     3843.25    229.06 o 
  -4   0  18     2635.43     2939.15    209.92 o 
  -2   0  18     2036.59     1973.55    173.08 o 
   0   0  18     2496.66     2534.05    195.91 o 
   2   0  18     2126.74     2491.34    211.76 o 
  -9   1  18        0.63     -184.50    131.11 o 
  -7   1  18      487.13      373.47    135.89 o 
  -6   1  18      661.58      481.84    102.86 o 
  -5   1  18      275.48      223.41     92.94 o 
  -4   1  18       93.62       80.69     88.80 o 
  -3   1  18      127.60        8.69     89.16 o 
  -2   1  18      485.79      264.47     92.34 o 
  -1   1  18       11.51      -40.54     86.11 o 
   0   1  18      145.45       63.59     92.97 o 
   1   1  18       21.13      -95.82     93.40 o 
   2   1  18      256.01      234.36    103.09 o 
   3   1  18     1318.02     1268.72    177.32 o 
  -9   2  18       16.77     -117.84    138.47 o 
  -7   2  18     1529.65     1680.50    139.06 o 
  -6   2  18     1200.77     1184.59    122.83 o 
  -5   2  18      558.78      559.97    252.45 o 
  -4   2  18     1194.79     1306.82    150.44 o 
  -3   2  18      312.48      295.99    154.49 o 
  -2   2  18     2184.54     2327.89    137.87 o 
  -1   2  18      987.28     1155.10    120.84 o 
   0   2  18     1056.57     1337.15    130.55 o 
   1   2  18     1028.98     1070.91    127.46 o 
   2   2  18     1118.73     1342.75    203.11 o 
  -9   3  18       11.95       80.65    151.36 o 
  -8   3  18       96.37       38.30    150.26 o 
  -7   3  18      321.93      150.00    101.75 o 
  -6   3  18       15.84      139.13    201.07 o 
  -5   3  18      229.08      116.60     93.83 o 
  -4   3  18       24.90      -71.25     88.38 o 
  -3   3  18      448.20      304.51     95.36 o 
  -2   3  18       48.75      -86.24     87.85 o 
  -1   3  18      745.03      721.54    122.45 o 
   0   3  18      112.72      184.76     94.30 o 
   1   3  18      537.09      615.86    112.32 o 
   2   3  18       90.70       49.52     97.23 o 
  -9   4  18     2134.72     2261.17    222.44 o 
  -8   4  18       44.15       93.54    153.94 o 
  -7   4  18      941.01      984.62    219.12 o 
  -6   4  18      702.78      544.74    106.20 o 
  -5   4  18     3051.50     3211.45    297.56 o 
  -4   4  18      330.45      166.20     97.38 o 
  -3   4  18     2650.70     2831.67    148.56 o 
  -2   4  18      106.60      -26.59     85.83 o 
  -1   4  18     1642.00     1993.37    254.29 o 
   0   4  18      179.77      134.75     98.05 o 
   1   4  18     1993.16     2186.13    144.25 o 
   2   4  18      195.14      279.26    105.07 o 
  -8   5  18       57.16       28.35    147.31 o 
  -7   5  18      152.18      205.56    141.05 o 
  -6   5  18        6.60      -62.85     96.36 o 
  -5   5  18      529.75      468.42    115.07 o 
  -4   5  18        0.46       66.95     96.90 o 
  -3   5  18      922.44     1020.80    126.51 o 
  -2   5  18        9.52      -62.03     93.86 o 
  -1   5  18      579.94      506.89    108.32 o 
   0   5  18        0.21      -70.82     88.95 o 
   1   5  18     1075.62     1267.05    137.75 o 
  -7   6  18     2096.33     2394.79    125.78 o 
  -6   6  18      381.75      325.46    108.92 o 
  -5   6  18     1156.42     1319.19    141.66 o 
  -4   6  18      390.80      509.85    153.20 o 
  -3   6  18     1439.70     1621.67    225.38 o 
  -2   6  18      209.94      200.38    101.07 o 
  -1   6  18     1318.29     1271.20    141.05 o 
   0   6  18       20.51       90.34    189.29 o 
  -6   7  18      449.26      473.28    120.20 o 
  -5   7  18       64.15       42.53    102.99 o 
  -4   7  18      101.46       22.26    101.19 o 
  -3   7  18      248.09      255.46    160.01 o 
  -2   7  18        1.84       29.93     96.14 o 
  -1   7  18      894.53     1024.12    132.93 o 
  -3   8  18      759.46      752.70    124.20 o 
  -7   0  19        6.05      129.63    154.67 o 
  -5   0  19     1169.34     1097.08    191.13 o 
  -3   0  19     1473.18     1548.94    200.70 o 
  -1   0  19      785.37      752.37    175.29 o 
  -7   1  19      737.36      818.35    126.22 o 
  -6   1  19      340.18      305.49    125.40 o 
  -5   1  19     1154.30     1248.91    136.30 o 
  -4   1  19       82.56      -95.65     99.08 o 
  -3   1  19     1127.00     1250.82    267.18 o 
  -2   1  19      146.76      187.76    108.08 o 
  -1   1  19      641.00      652.49    222.62 o 
   0   1  19      186.14      110.00    125.58 o 
  -7   2  19      396.83       92.87    109.63 o 
  -6   2  19      338.36      326.30    105.96 o 
  -5   2  19      288.40      272.99    103.25 o 
  -4   2  19      268.80       98.97     98.95 o 
  -3   2  19      606.78      528.59    110.92 o 
  -2   2  19      323.98      377.78    104.67 o 
  -1   2  19      774.24      846.39    123.12 o 
   0   2  19      291.77      263.48    102.72 o 
  -6   3  19      845.58      922.68    129.83 o 
  -5   3  19      604.20      512.47    114.77 o 
  -4   3  19      281.79      155.56    102.59 o 
  -3   3  19     1019.66     1114.95    136.63 o 
  -2   3  19      794.34      624.68    114.57 o 
  -1   3  19      315.38      127.62    139.58 o 
  -6   4  19      463.52      456.75    124.19 o 
  -5   4  19      117.95      134.89    109.10 o 
  -4   4  19      832.42     1001.92    136.75 o 
  -3   4  19       12.29       26.38    102.55 o 
  -2   4  19      863.45      861.33    124.60 o 
  -1   4  19        3.06      -13.85    111.58 o 
  -4   5  19     1179.00     1269.45    160.57 o 
  -3   5  19      152.10       90.68    103.88 o 
                                                 
